# Supplementary material for: Thermodynamic Modeling of Poorly Complexing Metals in Concentrated Electrolyte Solutions: An X-Ray Absorption and UV-Vis Spectroscopic Study of Ni(II) in the NiCl2-MgCl2-H2O System
Source: PLoS One. 2015 Apr 17;10(4):e0119805. doi: 10.1371/journal.pone.0119805 (PMC4401718; doi:10.1371/journal.pone.0119805)
Supplement: S1 Table — (TXT) [file pone.0119805.s001.txt]

Unit: mol/(Kg H2O)
Cl_tot     Ni_tot     
0.001935       0.000000   
0.204236       0.105151   
0.591768       0.298916   
1.181478       0.593771   
1.576221       0.791142   
2.352137       1.179099   
2.944940       1.475500   
3.518724       1.762392   
4.299333       2.152696   
5.092795       2.549426   
5.673190       2.839623   
6.265106       3.135581   
6.853647       3.429851   
7.437933       3.721993   
8.014551       4.010302   
8.401276       4.203664   
9.072465       4.535298   
9.166533       4.586292   
