# Supplementary material for: Thermodynamic Modeling of Poorly Complexing Metals in Concentrated Electrolyte Solutions: An X-Ray Absorption and UV-Vis Spectroscopic Study of Ni(II) in the NiCl2-MgCl2-H2O System
Source: PLoS One. 2015 Apr 17;10(4):e0119805. doi: 10.1371/journal.pone.0119805 (PMC4401718; doi:10.1371/journal.pone.0119805)
Supplement: S3 Table — (TXT) [file pone.0119805.s003.txt]

#E:\XAFS data\201209-10\1007\qinghai\qscan\solid-NiCl2-6H2O
2012-10-8 3:41
#comment :  
#0
384#
8214.802 1250818 871103 6138 0.3617928
8218.723 1252378 873663 6149 0.3601047
8222.584 1253371 875840 6182 0.3584086
8226.448 1255631 878974 6155 0.3566382
8230.349 1256946 881319 6147 0.3550206
8234.253 1259101 884291 6171 0.3533671
8238.225 1261976 887739 6161 0.3517562
8242.234 1263055 889933 6184 0.3501425
8246.182 1263970 892102 6147 0.3484324
8250.135 1266420 895365 6150 0.3467178
8254.058 1268343 898234 6182 0.3450360
8257.985 1268458 899592 6206 0.3436159
8261.917 1268872 901305 6158 0.3420399
8265.949 1270907 904222 6159 0.3404112
8269.921 1273056 907087 6170 0.3389372
8273.929 1275628 910320 6185 0.3373977
8277.974 1272157 909268 6196 0.3358293
8281.859 1278015 914681 6205 0.3344880
8285.847 1280568 917816 6180 0.3330621
8289.805 1282411 920435 6185 0.3316508
8293.801 1283783 922642 6158 0.3303252
8297.898 1286778 925986 6139 0.3290376
8301.934 1287816 927712 6193 0.3279817
8305.975 1288933 929398 6170 0.3270330
8309.953 1290278 931153 6197 0.3261894
8310.644 1292408 932910 6276 0.3259542
8311.269 1292710 933260 6185 0.3258128
8311.927 1292888 933578 6224 0.3256083
8312.651 1292399 933310 6203 0.3255186
8313.310 1292794 933736 6190 0.3253678
8313.968 1296721 936728 6190 0.3252006
8314.594 1299533 938816 6198 0.3251402
8315.286 1298894 938336 6176 0.3251607
8315.977 1297490 937398 6170 0.3250799
8316.636 1297627 937504 6172 0.3250709
8317.295 1297981 937782 6181 0.3250472
8317.988 1297792 937598 6167 0.3250993
8318.680 1297722 937542 6159 0.3251043
8319.339 1297946 937702 6174 0.3251061
8319.999 1296826 936769 6176 0.3252383
8320.658 1296473 936362 6169 0.3254012
8321.384 1295760 935694 6153 0.3255643
8322.044 1295370 935180 6170 0.3258135
8322.704 1297597 936626 6155 0.3259858
8323.397 1296442 935542 6229 0.3262523
8324.090 1297732 936228 6156 0.3265153
8324.783 1296880 935212 6146 0.3269438
8325.477 1296741 934582 6156 0.3275096
8326.170 1296610 933990 6150 0.3280427
8326.831 1296310 932966 6155 0.3289092
8327.525 1296883 932470 6148 0.3298825
8328.219 1296430 930854 6156 0.3312662
8328.880 1296123 928713 6158 0.3333330
8329.574 1297228 926880 6150 0.3361612
8330.268 1296602 922636 6170 0.3402679
8330.962 1296828 918788 6172 0.3446215
8331.624 1297552 918166 6153 0.3458566
8332.318 1296584 918597 6190 0.3446405
8333.013 1295376 917360 6184 0.3450561
8333.675 1295123 914890 6156 0.3475566
8334.370 1296620 911939 6185 0.3519431
8335.032 1295652 905051 6168 0.3587780
8335.694 1296462 897018 6156 0.3683182
8336.389 1296446 884828 6172 0.3819889
8337.084 1296350 866747 6149 0.4025608
8337.780 1297472 841046 6172 0.4335269
8338.409 1296886 804226 6252 0.4778407
8339.105 1296500 757694 6157 0.5371443
8339.801 1295896 706304 6163 0.6069119
8340.464 1295684 658868 6192 0.6762701
8341.094 1296166 618872 6160 0.7392663
8341.790 1296402 579339 6160 0.8054606
8342.486 1297503 536054 6183 0.8839620
8343.149 1298004 491092 6174 0.9719519
8343.813 1297992 450624 6179 1.0579412
8344.476 1298444 418071 6170 1.1332702
8345.173 1298660 393556 6159 1.1938653
8345.239 1299050 393099 6164 1.1953266
8345.837 1299798 375949 6172 1.2405107
8346.501 1299690 365036 6160 1.2698851
8347.198 1299295 360938 6154 1.2808723
8347.895 1299046 361614 6161 1.2788077
8348.559 1297581 365267 6150 1.2676284
8349.257 1298734 372183 6166 1.2497592
8349.921 1298434 379830 6186 1.2291921
8350.619 1298366 388822 6174 1.2057393
8351.284 1297785 398396 6169 1.1809665
8351.981 1296360 407861 6180 1.1563892
8352.646 1296315 418146 6162 1.1314514
8353.345 1295950 428120 6170 1.1075962
8354.043 1296944 437626 6158 1.0864010
8354.741 1297622 445475 6167 1.0691471
8355.407 1298286 451856 6169 1.0554359
8356.105 1298446 456500 6174 1.0453333
8356.804 1300248 460780 6161 1.0373903
8357.503 1300618 464006 6151 1.0306984
8358.169 1301129 467030 6135 1.0245931
8358.868 1302008 469886 6174 1.0191725
8359.567 1302538 472510 6190 1.0140100
8360.267 1302181 474552 6160 1.0094246
8360.966 1302702 477232 6156 1.0041917
8361.666 1302396 479924 6161 0.9983346
8362.299 1302522 483252 6160 0.9915184
8363.032 1303916 487498 6162 0.9838425
8363.699 1304448 491360 6184 0.9763588
8364.399 1304972 495324 6153 0.9687238
8365.032 1304428 498765 6168 0.9613845
8365.733 1305398 502876 6165 0.9539210
8366.467 1304820 506320 6176 0.9466509
8367.134 1305330 510224 6156 0.9393623
8367.801 1305422 513702 6162 0.9326393
8367.834 1307318 514689 6164 0.9321698
8368.468 1306794 517464 6157 0.9263927
8369.169 1306206 520132 6160 0.9208004
8369.837 1307720 523465 6156 0.9155703
8370.505 1309036 526432 6159 0.9109247
8371.173 1309430 528562 6156 0.9071858
8371.874 1309590 530062 6152 0.9044758
8372.542 1310991 531564 6160 0.9027160
8373.244 1310784 531622 6168 0.9024474
8373.912 1310136 530770 6164 0.9035565
8374.614 1310144 529611 6166 0.9057499
8375.283 1310731 527998 6157 0.9092478
8375.985 1310506 525433 6161 0.9139459
8376.654 1310620 522415 6158 0.9197929
8378.092 1310412 514231 6177 0.9354247
8379.564 1312114 505338 6156 0.9541670
8381.003 1311597 495718 6162 0.9729925
8382.477 1311608 487437 6154 0.9898477
8383.950 1313148 481296 6171 1.0037008
8385.458 1312455 474912 6168 1.0165252
8386.967 1314628 470802 6176 1.0268710
8388.442 1312569 465598 6166 1.0364200
8389.918 1315110 463344 6164 1.0432055
8391.428 1315136 460727 6176 1.0488893
8392.872 1315358 458762 6156 1.0533330
8394.349 1315202 457252 6164 1.0565094
8395.827 1314213 456087 6176 1.0583097
8397.273 1316337 456950 6165 1.0580342
8398.752 1316463 457712 6161 1.0564648
8400.231 1316344 458591 6154 1.0544551
8401.644 1316826 459722 6172 1.0523576
8403.125 1284606 447502 6152 1.0545263
8404.573 1262600 440118 6149 1.0538870
8406.055 1263014 442326 6222 1.0492090
8407.537 1263840 445049 6170 1.0437256
8409.054 1262949 447328 6161 1.0379138
8410.470 1263816 450500 6162 1.0315333
8411.987 1263043 453248 6146 1.0248408
8413.438 1263899 456674 6141 1.0179880
8414.991 1263506 459398 6158 1.0117273
8416.443 1263564 462372 6170 1.0053218
8417.962 1264458 465616 6158 0.9990387
8419.415 1261692 467406 6164 0.9930107
8420.936 1261885 470232 6158 0.9871357
8422.424 1261536 472748 6159 0.9815235
8423.946 1259322 474229 6136 0.9766388
8425.401 1257316 475390 6149 0.9725997
8426.891 1256191 476352 6148 0.9696813
8428.381 1256880 477649 6160 0.9675120
8429.837 1256635 478046 6154 0.9664869
8431.294 1256562 478014 6162 0.9664951
8432.786 1254700 476788 6152 0.9675813
8434.278 1255984 476570 6158 0.9690589
8435.737 1256322 475694 6155 0.9711685
8437.196 1255758 474232 6141 0.9737965
8438.724 1255870 472936 6176 0.9766242
8440.184 1256303 471714 6156 0.9795568
8441.679 1254166 469434 6165 0.9826988
8443.174 1250750 466750 6180 0.9857059
8444.704 1251786 466077 6165 0.9879758
8446.234 1257642 467274 6136 0.9900795
8447.731 1260930 467426 6166 0.9923648
8449.229 1261222 466665 6142 0.9942247
8450.761 1262794 466543 6171 0.9957322
8452.294 1262301 465666 6148 0.9972218
8453.759 1262288 465050 6148 0.9985378
8455.259 1264188 465348 6154 0.9993987
8456.725 1263982 464810 6161 1.0003947
8458.260 1264908 464992 6150 1.0007352
8459.727 1265818 465198 6165 1.0010100
8461.229 1265058 464854 6144 1.0011509
8462.697 1265482 465096 6154 1.0009638
8464.200 1265728 465258 6160 1.0008102
8465.670 1267150 465982 6154 1.0003792
8467.174 1268214 466570 6138 0.9999568
8468.644 1268612 466962 6167 0.9994293
8470.184 1269205 467318 6148 0.9991371
8471.689 1267588 466734 6169 0.9991127
8473.196 1268608 467558 6169 0.9981521
8474.668 1269758 468243 6159 0.9975946
8476.244 1271778 469789 6152 0.9958879
8476.313 1269969 468834 6138 0.9964990
8478.198 1273456 471319 6162 0.9939542
8480.221 1272338 471558 6162 0.9925679
8482.211 1272769 472837 6142 0.9901994
8484.201 1274107 474720 6130 0.9872746
8486.159 1275970 476672 6166 0.9846323
8488.117 1277308 478462 6159 0.9819326
8490.076 1275822 478926 6161 0.9797995
8492.071 1276055 480098 6145 0.9775394
8493.963 1277761 481847 6166 0.9752380
8495.960 1280293 483901 6174 0.9729639
8497.922 1280124 484627 6139 0.9713323
8499.852 1281026 485889 6162 0.9694368
8501.886 1280784 486742 6150 0.9674920
8503.886 1281234 487562 6144 0.9661609
8505.818 1281208 488260 6154 0.9647110
8507.889 1282422 489464 6167 0.9631948
8509.858 1283011 490430 6152 0.9616814
8511.862 1284402 491566 6140 0.9604519
8513.867 1286010 492865 6176 0.9590648
8515.839 1285324 492896 6158 0.9584665
8517.811 1287124 494002 6158 0.9576246
8519.785 1286830 493940 6165 0.9575220
8521.759 1286740 493984 6150 0.9573626
8523.734 1288606 494936 6162 0.9568882
8525.676 1290034 495850 6168 0.9561494
8527.653 1289889 495784 6149 0.9561711
8529.665 1290703 496328 6148 0.9557043
8531.644 1291667 496904 6140 0.9552911
8533.624 1293732 498125 6170 0.9544353
8535.675 1292608 497609 6162 0.9546029
8537.657 1294387 498738 6163 0.9537106
8539.709 1293016 498348 6198 0.9534347
8541.693 1289980 497718 6158 0.9523477
8543.747 1284580 496164 6164 0.9512802
8545.698 1277879 493999 6157 0.9504235
8545.803 1277378 493764 6155 0.9505057
8547.720 1273491 492437 6173 0.9501507
8549.742 1273002 492563 6168 0.9495112
8551.731 1270498 491678 6176 0.9493396
8553.720 1269702 491568 6150 0.9489372
8555.676 1269307 491711 6150 0.9483352
8557.702 1273754 494001 6170 0.9471862
8559.695 1282714 498069 6156 0.9459944
8561.723 1289344 501046 6152 0.9451923
8563.718 1292925 502917 6172 0.9442372
8565.713 1295752 504573 6172 0.9431340
8567.709 1296135 505190 6144 0.9422065
8569.811 1298508 506814 6150 0.9408267
8571.810 1297388 506964 6155 0.9396669
8573.879 1297071 507243 6152 0.9388737
8575.914 1297580 508050 6161 0.9376750
8577.915 1292946 507122 6167 0.9359276
8579.953 1301143 510868 6152 0.9348871
8581.991 1304376 512762 6168 0.9336688
8583.960 1304785 513407 6170 0.9327247
8586.000 1305576 514480 6142 0.9312425
8587.936 1306408 515512 6132 0.9298774
8590.013 1307322 516468 6171 0.9287221
8592.021 1305408 516075 6148 0.9280188
8594.030 1306110 517036 6165 0.9266966
8596.075 1305779 517452 6151 0.9256383
8598.121 1306018 518281 6156 0.9242209
8600.168 1303114 517560 6169 0.9233866
8602.252 1303836 518573 6174 0.9219855
8604.301 1304077 519433 6166 0.9205130
8604.371 1304117 519479 6133 0.9204551
8606.315 1299738 517820 6154 0.9202889
8608.402 1298612 518139 6152 0.9188073
8610.419 1293767 516548 6152 0.9181452
8612.436 1284316 512786 6150 0.9181243
8614.491 1255207 500574 6155 0.9192993
8616.510 1177014 472300 6136 0.9131231
8618.496 1275044 511869 6174 0.9126668
8620.588 1288814 517308 6184 0.9128379
8623.463 1294681 520362 6144 0.9114949
8626.339 1298416 522682 6140 0.9099284
8629.289 1298598 523474 6173 0.9085526
8632.205 1299178 524484 6168 0.9070708
8635.123 1300718 525903 6166 0.9055549
8638.079 1301472 526880 6159 0.9042797
8641.037 1302772 528273 6163 0.9026364
8643.961 1304047 529481 6147 0.9013305
8646.887 1302966 529644 6146 0.9001940
8649.780 1301976 529874 6148 0.8990001
8652.675 1304240 531683 6164 0.8973279
8655.571 1305246 532796 6144 0.8960076
8658.541 1303930 532684 6150 0.8952106
8661.442 1305258 534054 6145 0.8936585
8664.380 1309728 537281 6166 0.8910535
8667.357 1305281 535388 6153 0.8911819
8670.335 1305656 536348 6171 0.8896764
8673.280 1302699 535681 6178 0.8886547
8676.227 1290862 531232 6154 0.8878657
8679.176 1278246 526528 6141 0.8869400
8682.091 1263352 521361 6160 0.8850807
8685.007 1278866 528882 6158 0.8829646
8687.926 1280822 530686 6160 0.8810864
8690.883 1285391 533341 6165 0.8796572
8693.806 1299968 540068 6144 0.8784003
8696.803 1300218 540218 6167 0.8783158
8699.803 1302406 542254 6172 0.8762345
8702.804 1301178 542433 6177 0.8749607
8705.772 1299596 542524 6156 0.8735755
8708.741 1298400 543020 6147 0.8717424
8711.713 1295438 542178 6159 0.8710089
8714.650 1294964 542798 6138 0.8695005
8717.589 1295080 543458 6160 0.8683749
8720.531 1294132 543611 6158 0.8673619
8723.474 1292985 543358 6139 0.8669413
8726.456 1297515 546628 6166 0.8644377
8729.477 1298538 548055 6176 0.8626186
8732.463 1300495 549854 6161 0.8608475
8735.487 1301582 551203 6138 0.8592326
8738.514 1300533 551506 6154 0.8578767
8741.507 1298468 551438 6170 0.8564110
8744.465 1297917 551864 6164 0.8552152
8747.425 1299890 553620 6176 0.8535568
8750.387 1300668 554754 6162 0.8521089
8753.351 1303664 556686 6166 0.8509336
8756.354 1306141 558512 6158 0.8495562
8759.359 1306952 559479 6164 0.8484470
8762.403 1310638 561786 6152 0.8471471
8765.449 1312506 563194 6160 0.8460698
8768.460 1315499 565230 6172 0.8447386
8771.511 1315400 565828 6164 0.8436051
8774.490 1316898 567390 6234 0.8419886
8774.563 1317367 567674 6161 0.8418421
8777.508 1316168 567846 6182 0.8406286
8780.491 1315441 568060 6152 0.8397011
8783.476 1315384 568928 6186 0.8381300
8786.500 1315338 569622 6166 0.8368768
8789.489 1317228 571464 6172 0.8350846
8792.555 1316352 571901 6170 0.8336540
8795.585 1316734 572801 6174 0.8323717
8798.692 1316934 573670 6159 0.8310064
8801.727 1315952 574060 6178 0.8295812
8804.801 1315976 574649 6154 0.8285748
8807.766 1312154 573799 6158 0.8271458
8810.882 1297545 568382 6176 0.8254356
8813.851 1318928 578311 6174 0.8244628
8816.897 1317254 577752 6170 0.8241607
8820.763 1317798 579234 6165 0.8220106
8824.595 1321373 581926 6169 0.8200830
8828.505 1320984 582731 6167 0.8184057
8832.494 1323444 584966 6178 0.8164393
8836.448 1323584 585957 6162 0.8148524
8840.332 1322146 586284 6166 0.8132066
8844.256 1322387 587134 6156 0.8119415
8848.035 1324189 589057 6209 0.8100333
8851.929 1325774 590798 6154 0.8082784
8852.041 1326686 591351 6184 0.8080299
8855.826 1324932 591422 6174 0.8065864
8859.765 1326274 593174 6175 0.8046413
8859.877 1327341 593720 6162 0.8045254
8863.707 1326500 594073 6186 0.8032975
8867.690 1326739 595300 6170 0.8014130
8871.640 1328777 597376 6178 0.7994675
8875.593 1328221 598125 6169 0.7977960
8879.474 1326139 598274 6169 0.7959773
8883.397 1323732 598144 6179 0.7943796
8887.285 1328581 601665 6163 0.7921662
8891.290 1328068 602194 6159 0.7909006
8895.185 1330658 604671 6184 0.7887449
8899.198 1329554 605012 6171 0.7873503
8903.214 1335127 608639 6192 0.7855561
8907.196 1334195 609227 6173 0.7838919
8911.106 1328241 607638 6164 0.7820312
8915.057 1335666 611990 6164 0.7804699
8918.974 1335842 613201 6164 0.7786235
8922.932 1337064 614630 6177 0.7772113
8926.856 1326566 610689 6172 0.7757608
8930.898 1337063 616653 6177 0.7739242
8934.943 1339586 619036 6181 0.7719532
8938.993 1336666 618512 6203 0.7706164
8942.969 1340854 621617 6178 0.7687373
8946.911 1341676 623040 6166 0.7670649
8950.895 1341709 623846 6186 0.7657951
8954.844 1340342 624085 6182 0.7643935
8958.836 1341801 625936 6169 0.7625204
8962.830 1343612 627878 6168 0.7607712
8966.906 1342703 628413 6174 0.7592421
8970.946 1341804 628927 6183 0.7577558
8974.991 1341553 629898 6160 0.7560255
8979.000 1339900 630175 6170 0.7543522
8983.013 1339538 631061 6166 0.7526773
8986.992 1338228 631422 6184 0.7511275
8991.012 1337056 631944 6170 0.7494250
8994.998 1329126 629073 6158 0.7480288
8999.065 1333261 632123 6162 0.7462994
9003.174 1338248 635920 6177 0.7440433
9007.248 1335626 635280 6176 0.7430893
