# Supplementary material for: Thermodynamic Modeling of Poorly Complexing Metals in Concentrated Electrolyte Solutions: An X-Ray Absorption and UV-Vis Spectroscopic Study of Ni(II) in the NiCl2-MgCl2-H2O System
Source: PLoS One. 2015 Apr 17;10(4):e0119805. doi: 10.1371/journal.pone.0119805 (PMC4401718; doi:10.1371/journal.pone.0119805)
Supplement: S4 Table — (TXT) [file pone.0119805.s004.txt]

#E:\XAFS data\201209-10\1007\qinghai\qscan\solid-NiSO4-6H2O
2012-10-8 4:00
#comment :  
#0
384#
8214.802 1136269 1432311 6174 -0.2315391
8218.723 1135744 1433288 6171 -0.2326832
8222.584 1136732 1436103 6160 -0.2337757
8226.448 1138201 1439616 6155 -0.2349275
8230.349 1138229 1441251 6217 -0.2360379
8234.253 1137587 1442053 6163 -0.2371584
8238.258 1138222 1444407 6276 -0.2382315
8242.234 1139378 1447514 6170 -0.2393651
8246.182 1138938 1448525 6331 -0.2404495
8250.135 1141591 1453369 6243 -0.2414614
8254.058 1141496 1454802 6162 -0.2425301
8257.953 1142775 1457947 6148 -0.2435698
8261.917 1143454 1460314 6144 -0.2445980
8265.949 1143920 1462270 6159 -0.2455291
8269.921 1146084 1466628 6186 -0.2466150
8273.962 1147698 1470175 6159 -0.2476232
8277.974 1144531 1467555 6166 -0.2486028
8281.859 1149883 1475790 6182 -0.2495332
8285.847 1150987 1478614 6147 -0.2504853
8289.838 1151989 1481323 6172 -0.2514456
8293.833 1153874 1485105 6164 -0.2523605
8297.898 1155084 1488159 6149 -0.2533667
8301.934 1156708 1491499 6170 -0.2542036
8305.975 1158457 1495142 6159 -0.2551322
8309.953 1157902 1495770 6160 -0.2560314
8310.644 1160009 1498732 6184 -0.2561913
8311.302 1159736 1498497 6178 -0.2562706
8311.927 1158696 1497466 6176 -0.2564794
8312.651 1158197 1497126 6186 -0.2566831
8313.310 1158638 1497862 6196 -0.2567932
8313.968 1159211 1498754 6200 -0.2568945
8314.594 1158629 1498318 6190 -0.2571054
8315.286 1159032 1499083 6186 -0.2572684
8315.977 1159474 1499656 6165 -0.2572697
8316.636 1159827 1500350 6170 -0.2574276
8317.295 1159874 1500582 6160 -0.2575424
8317.988 1159775 1500638 6170 -0.2576647
8318.680 1159632 1500639 6164 -0.2577887
8319.339 1159416 1500624 6170 -0.2579645
8319.999 1159348 1500654 6230 -0.2580433
8320.658 1159630 1501200 6154 -0.2581638
8321.384 1159061 1500653 6164 -0.2582902
8322.044 1158884 1500586 6162 -0.2583982
8322.704 1160570 1502814 6188 -0.2584277
8323.397 1160686 1503102 6179 -0.2585194
8324.090 1161546 1504294 6176 -0.2585726
8324.783 1161840 1504656 6178 -0.2585590
8325.477 1161875 1504713 6182 -0.2585671
8326.170 1161604 1504481 6154 -0.2586466
8326.831 1161571 1504412 6156 -0.2586284
8327.525 1161086 1503842 6161 -0.2586678
8328.219 1161466 1504122 6176 -0.2585263
8328.880 1162389 1504972 6207 -0.2582966
8329.574 1162007 1504040 6176 -0.2580058
8330.268 1161570 1502856 6165 -0.2575952
8330.962 1162844 1503706 6178 -0.2570632
8331.624 1162478 1502962 6160 -0.2568847
8332.318 1161486 1502202 6161 -0.2572322
8333.013 1160989 1501761 6180 -0.2573662
8333.675 1160539 1500890 6187 -0.2571737
8334.370 1160916 1500672 6197 -0.2567033
8335.032 1159990 1498434 6195 -0.2560092
8335.694 1160483 1497446 6196 -0.2549250
8336.389 1161034 1495595 6164 -0.2532127
8337.084 1160708 1491692 6186 -0.2508808
8337.780 1161016 1486888 6180 -0.2473902
8338.409 1160501 1478676 6206 -0.2422956
8339.105 1160658 1468224 6186 -0.2350661
8339.138 1159816 1466933 6184 -0.2349120
8339.801 1159850 1453864 6170 -0.2259341
8340.464 1159282 1437588 6184 -0.2151659
8341.094 1158851 1419374 6176 -0.2027873
8341.790 1158477 1398967 6210 -0.1886279
8342.486 1157626 1376624 6200 -0.1732631
8343.149 1158014 1353865 6174 -0.1562570
8343.813 1157411 1328041 6174 -0.1375193
8344.476 1157121 1300644 6168 -0.1169241
8345.173 1157604 1274894 6175 -0.0965107
8345.837 1157874 1251362 6187 -0.0776470
8346.501 1156765 1230636 6169 -0.0619042
8347.198 1156818 1217854 6172 -0.0514176
8347.895 1157630 1214580 6192 -0.0480240
8348.559 1156548 1218284 6196 -0.0520044
8349.257 1156414 1229274 6188 -0.0610995
8349.921 1157054 1242816 6185 -0.0715022
8350.619 1155741 1253829 6232 -0.0814604
8351.284 1154871 1264366 6180 -0.0905818
8351.981 1155400 1275585 6180 -0.0989583
8352.646 1156334 1286178 6182 -0.1064196
8353.345 1156609 1294666 6181 -0.1127607
8354.043 1155742 1300586 6168 -0.1180720
8354.741 1155980 1307090 6178 -0.1228544
8355.407 1155778 1312642 6170 -0.1272678
8356.105 1155538 1317177 6181 -0.1309248
8356.804 1159532 1325449 6198 -0.1337344
8357.503 1160506 1329366 6182 -0.1358468
8358.202 1160762 1331883 6183 -0.1375170
8358.868 1161438 1334678 6175 -0.1390312
8359.567 1161124 1336380 6178 -0.1405760
8360.267 1160364 1337663 6180 -0.1421907
8360.966 1161274 1340732 6175 -0.1436985
8361.666 1161772 1343308 6168 -0.1451880
8362.299 1160202 1343396 6184 -0.1466058
8363.032 1161029 1346378 6184 -0.1481113
8363.699 1161641 1349152 6272 -0.1496430
8364.399 1162051 1352085 6183 -0.1514613
8365.032 1162042 1354710 6178 -0.1534090
8365.733 1163060 1358815 6181 -0.1555581
8366.467 1161492 1359986 6185 -0.1577690
8367.134 1161828 1363417 6178 -0.1599999
8367.801 1161598 1365875 6199 -0.1619986
8368.468 1161839 1368784 6185 -0.1639190
8369.169 1161660 1371024 6172 -0.1657087
8369.837 1162288 1373948 6183 -0.1672982
8370.505 1163186 1376992 6176 -0.1687382
8371.173 1163395 1378903 6175 -0.1699458
8371.874 1164232 1381283 6186 -0.1709507
8372.542 1163258 1381150 6182 -0.1716919
8373.244 1162368 1380744 6180 -0.1721635
8373.912 1163380 1381954 6173 -0.1721681
8374.614 1163346 1381485 6164 -0.1718591
8375.283 1163696 1380984 6187 -0.1711951
8375.985 1162972 1378831 6193 -0.1702568
8376.654 1164519 1378795 6176 -0.1689018
8377.322 1166450 1378919 6174 -0.1673349
8378.794 1164618 1371050 6168 -0.1631834
8380.233 1164919 1364874 6192 -0.1584109
8381.706 1166796 1360504 6180 -0.1535937
8383.180 1167307 1355186 6202 -0.1492390
8384.688 1168296 1351648 6194 -0.1457787
8386.162 1168566 1348428 6166 -0.1431621
8387.637 1168644 1346150 6178 -0.1414042
8389.113 1169928 1346155 6196 -0.1403097
8390.623 1171356 1346876 6257 -0.1396262
8392.100 1173726 1349164 6176 -0.1393015
8393.610 1173833 1349280 6170 -0.1392970
8395.021 1173908 1349325 6170 -0.1392665
8396.533 1175426 1350886 6184 -0.1391300
8397.978 1174619 1349678 6184 -0.1389222
8399.424 1173710 1348284 6174 -0.1386626
8400.871 1174926 1349497 6172 -0.1385263
8402.385 1175058 1350036 6174 -0.1388141
8403.832 1177922 1354252 6165 -0.1394974
8405.280 1180088 1358210 6156 -0.1405782
8406.728 1180740 1361070 6192 -0.1421299
8408.211 1180819 1363510 6156 -0.1438544
8409.694 1181264 1366626 6166 -0.1457602
8411.178 1181696 1369634 6198 -0.1475921
8412.696 1183298 1373848 6165 -0.1493100
8414.181 1183389 1376158 6173 -0.1509132
8415.700 1183878 1378670 6175 -0.1523238
8417.152 1184432 1381254 6178 -0.1537284
8418.672 1184410 1383308 6156 -0.1552330
8420.159 1185978 1387073 6176 -0.1566284
8421.646 1185482 1388616 6168 -0.1581582
8423.134 1185798 1390854 6162 -0.1595020
8424.589 1186438 1393596 6171 -0.1609323
8426.078 1187663 1396700 6174 -0.1621248
8427.602 1188298 1398912 6178 -0.1631731
8429.058 1189523 1401636 6200 -0.1640874
8430.515 1190370 1403682 6170 -0.1648338
8432.006 1190561 1404610 6173 -0.1653354
8433.464 1190518 1405306 6193 -0.1658658
8434.923 1191948 1407166 6178 -0.1659896
8436.449 1191916 1407176 6164 -0.1660231
8437.909 1191842 1407013 6187 -0.1659690
8439.437 1192205 1407038 6178 -0.1656823
8440.897 1192838 1407175 6180 -0.1652484
8442.426 1190130 1403393 6176 -0.1648303
8443.888 1187896 1400154 6170 -0.1643990
8445.418 1190502 1402884 6194 -0.1641555
8446.915 1195722 1408728 6177 -0.1639369
8448.446 1197432 1410689 6146 -0.1638994
8449.910 1197458 1410610 6197 -0.1638208
8451.442 1198018 1411498 6164 -0.1639838
8452.975 1197660 1411410 6176 -0.1642191
8454.475 1195086 1408752 6182 -0.1644861
8455.940 1195790 1409824 6174 -0.1646570
8457.441 1196018 1410408 6184 -0.1648821
8458.942 1196414 1411159 6168 -0.1650822
8460.410 1197606 1412870 6171 -0.1652978
8461.878 1199262 1415018 6180 -0.1654359
8463.414 1198010 1413694 6187 -0.1655451
8464.918 1198070 1413840 6166 -0.1655975
8466.387 1198463 1414236 6166 -0.1655496
8467.858 1199316 1415262 6174 -0.1655625
8469.362 1200941 1417101 6174 -0.1655078
8470.868 1202328 1418733 6168 -0.1655045
8472.374 1202167 1418566 6168 -0.1655211
8473.880 1202822 1419558 6159 -0.1656754
8475.422 1202798 1419713 6165 -0.1658046
8476.964 1203432 1420920 6140 -0.1661263
8478.986 1205272 1423804 6148 -0.1666265
8480.975 1205825 1425410 6177 -0.1672959
8482.931 1205906 1426525 6160 -0.1680099
8484.922 1206118 1427922 6162 -0.1688129
8486.846 1207433 1430766 6156 -0.1697137
8488.839 1207442 1432116 6148 -0.1706482
8490.798 1208472 1434602 6150 -0.1715311
8492.724 1210224 1437843 6155 -0.1723390
8494.686 1212178 1441296 6160 -0.1731243
8496.648 1212660 1443128 6156 -0.1739963
8498.611 1212756 1444460 6164 -0.1748397
8500.610 1213328 1446321 6142 -0.1756565
8502.575 1214727 1449020 6168 -0.1763678
8504.541 1214234 1449406 6155 -0.1770403
8504.645 1215528 1451040 6160 -0.1771016
8506.543 1215135 1451551 6172 -0.1777775
8508.580 1217528 1455454 6160 -0.1784953
8510.584 1217422 1456341 6158 -0.1791920
8512.588 1217653 1457626 6142 -0.1798835
8514.559 1218826 1459901 6152 -0.1804805
8516.565 1220575 1462994 6156 -0.1811633
8518.503 1220236 1463443 6158 -0.1817480
8520.512 1221214 1465510 6174 -0.1823579
8522.486 1220632 1465548 6162 -0.1828601
8524.427 1221494 1467348 6149 -0.1833819
8526.404 1220800 1467267 6164 -0.1838951
8528.381 1221486 1468962 6206 -0.1844875
8530.360 1222780 1471324 6147 -0.1850357
8532.374 1222532 1471888 6154 -0.1856217
8534.354 1223070 1473163 6146 -0.1860473
8536.335 1225528 1476846 6147 -0.1865370
8538.387 1224554 1476310 6150 -0.1869683
8540.405 1224270 1476687 6147 -0.1874563
8542.424 1219473 1471575 6149 -0.1879145
8544.444 1214803 1466602 6140 -0.1883666
8546.430 1209382 1460750 6150 -0.1888405
8548.452 1207248 1458538 6148 -0.1890915
8550.440 1205289 1456680 6160 -0.1894405
8552.464 1202680 1454117 6162 -0.1898464
8554.419 1201504 1453295 6160 -0.1902593
8556.410 1204074 1456868 6160 -0.1905781
8558.401 1210504 1465024 6154 -0.1908356
8560.429 1221070 1478091 6166 -0.1910243
8562.388 1226178 1484929 6170 -0.1914654
8564.453 1230261 1490436 6147 -0.1918420
8566.448 1230939 1491836 6168 -0.1922306
8568.480 1231918 1493674 6192 -0.1926666
8570.548 1232140 1494631 6162 -0.1931273
8572.581 1231636 1494778 6180 -0.1936336
8574.581 1234261 1498668 6232 -0.1941040
8576.651 1233128 1498210 6172 -0.1947178
8578.653 1224858 1488968 6156 -0.1952591
8580.655 1238101 1505868 6154 -0.1957911
8582.694 1237506 1505930 6165 -0.1963129
8584.698 1237714 1507162 6159 -0.1969615
8586.669 1238890 1509305 6168 -0.1974335
8588.745 1240716 1512474 6160 -0.1980574
8590.717 1240232 1512734 6144 -0.1986202
8592.726 1240726 1514200 6142 -0.1991902
8594.770 1240506 1514870 6158 -0.1998102
8596.816 1241599 1517100 6150 -0.2004009
8598.862 1242406 1518994 6168 -0.2009985
8600.945 1243465 1521160 6160 -0.2015714
8602.958 1241754 1520090 6154 -0.2022443
8605.078 1242028 1521425 6154 -0.2029019
8607.058 1243192 1523771 6158 -0.2035055
8609.145 1242883 1524357 6164 -0.2041390
8611.162 1238718 1520388 6142 -0.2048883
8613.216 1229288 1510158 6136 -0.2057788
8615.235 1184942 1456976 6166 -0.2066689
8617.255 1160279 1426542 6148 -0.2065928
8619.240 1236380 1520622 6175 -0.2069318
8621.333 1244750 1531711 6146 -0.2074507
8623.321 1245424 1533524 6152 -0.2080930
8625.345 1247950 1537521 6150 -0.2086692
8628.294 1248049 1538926 6163 -0.2095029
8631.173 1248748 1541007 6151 -0.2102942
8634.162 1249666 1543320 6140 -0.2110592
8637.081 1251244 1546340 6160 -0.2117519
8640.074 1251460 1547738 6149 -0.2124844
8642.962 1252290 1549810 6168 -0.2131584
8645.924 1253373 1552338 6142 -0.2139235
8648.780 1253994 1554098 6167 -0.2145613
8651.674 1254076 1555333 6162 -0.2152910
8654.570 1253572 1555782 6148 -0.2159812
8657.503 1254252 1557685 6146 -0.2166618
8660.439 1253208 1557544 6140 -0.2174036
8663.377 1253233 1558654 6162 -0.2180957
8666.353 1253881 1560512 6174 -0.2187704
8669.330 1254310 1562092 6171 -0.2194404
8672.310 1253914 1562720 6159 -0.2201580
8675.256 1245182 1553156 6165 -0.2210076
8678.169 1233184 1539326 6139 -0.2217448
8681.119 1222022 1526372 6162 -0.2223872
8683.999 1202388 1502458 6166 -0.2227936
8686.953 1231325 1539480 6176 -0.2233535
8689.837 1234837 1544951 6150 -0.2240532
8692.832 1244688 1558338 6154 -0.2247350
8695.756 1253036 1569848 6161 -0.2254097
8698.827 1252400 1570122 6133 -0.2260909
8698.899 1252186 1569894 6159 -0.2261180
8701.755 1251216 1569849 6170 -0.2268636
8704.831 1250075 1569570 6212 -0.2275985
8707.727 1249108 1569556 6157 -0.2283635
8710.734 1247495 1568745 6152 -0.2291384
8713.634 1246338 1568334 6152 -0.2298042
8716.573 1247818 1571429 6168 -0.2305890
8719.514 1249058 1574098 6164 -0.2312931
8722.493 1252069 1578996 6162 -0.2319918
8725.438 1255924 1584960 6142 -0.2326875
8728.458 1256950 1587410 6150 -0.2334157
8731.479 1258812 1590908 6159 -0.2341362
8734.503 1259880 1593557 6166 -0.2349521
8737.493 1261631 1596935 6168 -0.2356808
8740.521 1262758 1599619 6164 -0.2364673
8743.479 1263318 1601430 6173 -0.2371553
8746.438 1264890 1604635 6149 -0.2379112
8749.363 1266116 1607373 6141 -0.2386476
8752.363 1268134 1611130 6151 -0.2393886
8755.329 1270974 1615918 6166 -0.2401194
8758.333 1273719 1620534 6161 -0.2408148
8761.339 1277896 1626864 6151 -0.2414392
8764.421 1283000 1634508 6151 -0.2421411
8767.432 1283834 1636772 6156 -0.2428758
8770.518 1284160 1638440 6149 -0.2436401
8773.497 1285336 1641056 6163 -0.2443197
8776.514 1286397 1643577 6162 -0.2450297
8779.496 1285916 1644130 6151 -0.2457401
8782.444 1285803 1645060 6156 -0.2463937
8785.467 1286346 1646996 6176 -0.2471473
8788.456 1286528 1648270 6154 -0.2477787
8791.484 1286026 1648807 6157 -0.2484948
8794.550 1287170 1651420 6148 -0.2491899
8797.656 1287203 1652715 6160 -0.2499477
8800.728 1288320 1655249 6161 -0.2506120
8803.764 1286330 1653880 6180 -0.2513308
8806.803 1285522 1653910 6164 -0.2519772
8809.806 1277484 1644804 6142 -0.2527288
8812.849 1289636 1661436 6200 -0.2533222
8815.820 1291328 1664716 6150 -0.2539835
8818.867 1292437 1667234 6170 -0.2546367
8818.941 1292054 1666706 6146 -0.2546167
8822.734 1291367 1667261 6169 -0.2554808
8826.643 1294368 1672555 6162 -0.2563298
8830.592 1293332 1672581 6168 -0.2571464
8834.508 1294113 1675021 6166 -0.2580006
8838.427 1295304 1677940 6156 -0.2588216
8842.312 1293841 1677500 6164 -0.2596893
8846.239 1296539 1682468 6152 -0.2605631
8850.056 1295650 1682715 6165 -0.2613956
8853.989 1296026 1684757 6156 -0.2623189
8857.889 1295913 1686081 6161 -0.2631910
8861.792 1294186 1685347 6160 -0.2640896
8865.773 1296980 1690552 6163 -0.2650168
8865.849 1297725 1691520 6154 -0.2650143
8869.721 1295925 1690574 6163 -0.2658434
8873.710 1297425 1694121 6169 -0.2667824
8877.627 1297110 1695160 6154 -0.2676389
8881.473 1295354 1694342 6158 -0.2685102
8885.397 1286898 1684727 6163 -0.2693687
8889.287 1300299 1703712 6170 -0.2702147
8893.294 1300414 1705326 6168 -0.2710737
8897.267 1294570 1699196 6161 -0.2719767
8901.243 1302423 1711054 6180 -0.2728832
8905.261 1304311 1715039 6155 -0.2737611
8909.207 1302368 1714028 6175 -0.2746625
8913.157 1303004 1716239 6143 -0.2754625
8917.072 1304286 1719469 6183 -0.2763600
8920.991 1304654 1721394 6164 -0.2771970
8924.989 1304167 1722311 6168 -0.2781027
8928.953 1305270 1725119 6161 -0.2788861
8932.997 1307251 1729188 6196 -0.2797253
8937.006 1307670 1731305 6179 -0.2806283
8941.019 1306980 1731773 6180 -0.2814269
8945.036 1311441 1739142 6163 -0.2822656
8948.941 1312100 1741506 6176 -0.2831215
8952.965 1313154 1744420 6156 -0.2839902
8956.878 1313564 1746362 6166 -0.2847908
8960.909 1313651 1747955 6170 -0.2856358
8964.944 1315526 1751894 6156 -0.2864612
8968.983 1314130 1751511 6175 -0.2873039
8973.026 1313543 1752262 6190 -0.2881796
8977.072 1314277 1754709 6173 -0.2890161
8981.084 1311688 1752755 6157 -0.2898738
8985.060 1310972 1753273 6157 -0.2907153
8989.040 1308444 1751208 6174 -0.2914674
8993.063 1306114 1749595 6172 -0.2923280
8997.089 1302593 1746253 6168 -0.2931153
9001.196 1303663 1749125 6164 -0.2939374
9005.307 1308460 1756966 6178 -0.2947378
9009.384 1306448 1755850 6184 -0.2956409
9009.500 1305826 1755025 6163 -0.2956478
