# Supplementary material for: Thermodynamic Modeling of Poorly Complexing Metals in Concentrated Electrolyte Solutions: An X-Ray Absorption and UV-Vis Spectroscopic Study of Ni(II) in the NiCl2-MgCl2-H2O System
Source: PLoS One. 2015 Apr 17;10(4):e0119805. doi: 10.1371/journal.pone.0119805 (PMC4401718; doi:10.1371/journal.pone.0119805)
Supplement: S5 Table — (TXT) [file pone.0119805.s005.txt]

#E:\XAFS data\201209-10\1007\qinghai\qscan\1-605um
2012-10-8 3:02
#comment :  
#0
384#
8214.802 1327239 515211 6208 0.9462796
8218.723 1328297 517219 6161 0.9431866
8222.584 1329055 519148 6168 0.9400344
8226.448 1331087 521586 6171 0.9368770
8230.349 1330906 523149 6168 0.9337489
8234.253 1332326 525348 6155 0.9306207
8238.225 1335218 528063 6171 0.9276343
8242.234 1336667 530317 6169 0.9244595
8246.150 1336881 532056 6185 0.9213458
8250.102 1338795 534516 6141 0.9181636
8254.026 1340313 536699 6171 0.9152210
8257.953 1342020 538981 6161 0.9122509
8261.884 1343837 541390 6170 0.9091443
8265.917 1344051 543129 6143 0.9060966
8269.921 1347205 546013 6192 0.9031446
8273.929 1347884 547929 6133 0.9001455
8277.941 1344441 548142 6159 0.8971992
8281.859 1351906 552780 6185 0.8943106
8285.847 1352409 554554 6206 0.8914785
8289.805 1354435 556972 6161 0.8886247
8293.801 1356964 559466 6152 0.8860224
8297.865 1359279 561903 6200 0.8833805
8301.902 1361043 564071 6171 0.8808265
8305.942 1362490 566073 6157 0.8783461
8309.920 1364983 568291 6149 0.8762636
8310.611 1365046 568803 6174 0.8754089
8311.269 1365248 569430 6171 0.8744560
8311.927 1365060 569886 6197 0.8735173
8312.618 1365272 570462 6202 0.8726628
8313.277 1365080 570948 6192 0.8716698
8313.935 1365032 571440 6196 0.8707742
8314.594 1365392 572076 6212 0.8699262
8315.286 1365641 572679 6202 0.8690538
8315.944 1365891 573257 6196 0.8682281
8316.636 1364962 573392 6194 0.8673110
8317.263 1369418 575681 6196 0.8665871
8317.955 1370286 576509 6188 0.8657842
8318.647 1370547 577058 6170 0.8650233
8319.339 1370486 577433 6170 0.8643286
8319.999 1371009 578050 6188 0.8636410
8320.658 1371374 578504 6182 0.8631226
8321.351 1370272 578418 6180 0.8624690
8321.417 1369892 578626 6182 0.8618321
8322.011 1370244 579068 6198 0.8613251
8322.671 1370470 579457 6148 0.8608172
8323.364 1369728 579378 6182 0.8604111
8324.090 1370844 579986 6170 0.8601774
8324.750 1371090 580222 6177 0.8599509
8325.477 1370848 580218 6151 0.8597818
8326.137 1371570 580472 6172 0.8598694
8326.798 1372794 580830 6178 0.8601465
8327.492 1374218 581114 6172 0.8606944
8328.186 1373912 580358 6174 0.8617714
8328.846 1373234 579062 6164 0.8635130
8329.541 1374288 577718 6166 0.8666043
8330.268 1373095 574538 6167 0.8712564
8330.929 1373406 571891 6247 0.8761007
8331.624 1374072 571864 6177 0.8766318
8332.285 1372876 573198 6173 0.8734310
8332.351 1371965 573149 6206 0.8728536
8332.980 1372961 574232 6173 0.8716924
8333.642 1372664 573340 6180 0.8730285
8334.337 1371522 570896 6173 0.8764693
8334.998 1371808 567840 6164 0.8820457
8335.694 1372370 563517 6146 0.8900966
8336.356 1371706 556534 6185 0.9020813
8337.051 1370918 546248 6175 0.9201628
8337.747 1372121 532100 6176 0.9472825
8338.376 1371772 511465 6178 0.9865798
8339.072 1371426 484317 6156 1.0408663
8339.768 1370928 451466 6177 1.1107435
8340.431 1371314 413772 6185 1.1982104
8341.060 1370592 370762 6187 1.3074367
8341.757 1369995 325482 6172 1.4372567
8342.453 1370824 281365 6170 1.5835142
8343.149 1371344 238096 6178 1.7508751
8343.780 1385876 198820 6172 1.9416849
8344.443 1386377 161644 6174 2.1490559
8345.140 1385986 130479 6173 2.3629548
8345.837 1385110 105608 6168 2.5738051
8346.467 1383105 88728 6176 2.7465051
8347.165 1384292 79771 6179 2.8537841
8347.862 1383594 77790 6188 2.8784336
8348.526 1384009 81825 6159 2.8281568
8349.224 1383088 89796 6161 2.7345283
8349.888 1382892 99956 6170 2.6272025
8350.586 1383022 110579 6166 2.5262964
8351.250 1383432 120572 6182 2.4400714
8351.948 1383807 129987 6168 2.3651592
8352.646 1384059 139350 6170 2.2957870
8353.311 1383736 148676 6166 2.2307759
8354.010 1384900 158125 6149 2.1699974
8354.708 1385915 167576 6168 2.1126759
8355.407 1385933 176318 6176 2.0618397
8356.072 1386514 183950 6176 2.0198836
8356.771 1386398 190140 6186 1.9867007
8357.503 1386188 195001 6175 1.9613078
8358.169 1386828 198856 6158 1.9421960
8358.835 1386556 201870 6178 1.9269515
8359.534 1386736 204670 6168 1.9133095
8360.233 1387474 207349 6177 1.9008371
8360.933 1389212 210180 6154 1.8885253
8361.632 1389912 213013 6173 1.8756425
8362.299 1390256 215986 6166 1.8620319
8362.999 1390538 219108 6160 1.8478835
8363.665 1389768 222328 6185 1.8327357
8364.365 1388710 225794 6162 1.8165093
8365.032 1389163 229669 6172 1.7998175
8365.699 1390831 233952 6176 1.7825429
8366.433 1391121 238225 6172 1.7646496
8367.100 1391040 242499 6169 1.7468094
8367.768 1392342 246998 6174 1.7293626
8368.435 1393258 251406 6171 1.7123287
8369.136 1393747 255620 6160 1.6960591
8369.804 1394998 259589 6184 1.6815486
8370.471 1394828 262914 6165 1.6686998
8371.173 1395468 265844 6168 1.6580758
8371.841 1392658 267426 6166 1.6501243
8372.509 1392751 268792 6164 1.6451002
8373.210 1392476 269285 6177 1.6430688
8373.879 1391866 268860 6167 1.6442076
8374.581 1391124 267508 6170 1.6487164
8375.249 1390946 265448 6164 1.6563204
8375.951 1390984 262668 6148 1.6668777
8376.620 1392412 259576 6163 1.6797410
8378.058 1392282 250596 6166 1.7148553
8379.531 1393026 240485 6164 1.7565756
8380.970 1393884 230528 6174 1.7994770
8382.443 1393938 221013 6178 1.8416666
8383.950 1394678 213040 6214 1.8789385
8385.458 1394387 206131 6200 1.9116983
8386.933 1394708 200778 6175 1.9382380
8388.409 1395470 196734 6182 1.9591369
8389.918 1396222 193806 6162 1.9746673
8391.395 1396463 191798 6164 1.9852525
8392.872 1396970 190598 6190 1.9918921
8394.316 1398280 190200 6195 1.9949191
8395.794 1398659 190202 6164 1.9951825
8397.273 1398768 190578 6170 1.9932878
8397.340 1398512 190703 6168 1.9924472
8398.752 1396820 191148 6177 1.9889085
8400.198 1398215 192246 6165 1.9841759
8401.644 1398313 193408 6180 1.9782173
8403.125 1398926 194831 6176 1.9713276
8404.539 1401094 196697 6172 1.9633445
8406.055 1403323 198812 6184 1.9542411
8407.503 1403538 200920 6163 1.9438425
8409.020 1404506 203460 6181 1.9319711
8410.470 1403836 206070 6162 1.9187454
8411.987 1404000 209062 6170 1.9044518
8413.438 1405226 212278 6161 1.8900594
8414.957 1405144 215332 6180 1.8757137
8416.443 1405144 218386 6152 1.8616283
8417.929 1406197 221609 6176 1.8477296
8419.415 1407312 224811 6179 1.8341767
8420.936 1408222 227909 6154 1.8211371
8422.424 1410360 231104 6170 1.8087303
8423.946 1410978 233836 6177 1.7974183
8425.401 1408339 235775 6178 1.7872883
8426.891 1408764 237814 6186 1.7789791
8428.381 1408696 239416 6173 1.7722171
8429.837 1409256 240649 6186 1.7674774
8431.294 1409886 241546 6168 1.7642018
8432.786 1410820 242055 6162 1.7627610
8434.278 1412816 242382 6178 1.7628255
8435.771 1412604 242034 6178 1.7641122
8437.230 1413332 241594 6168 1.7664488
8438.724 1412824 240727 6163 1.7696827
8440.218 1411276 239627 6172 1.7731656
8441.713 1409487 238396 6176 1.7770500
8443.174 1407491 237122 6169 1.7809892
8444.704 1406861 236122 6189 1.7847655
8446.234 1412565 236276 6164 1.7881598
8447.765 1417524 236398 6187 1.7911505
8449.263 1418680 235966 6167 1.7937969
8450.761 1418181 235350 6183 1.7960545
8452.294 1420204 235181 6162 1.7982007
8453.793 1421084 234858 6179 1.8001959
8455.293 1422196 234664 6172 1.8018027
8456.759 1422709 234413 6190 1.8032336
8458.294 1422581 234124 6162 1.8043794
8459.727 1423168 234062 6156 1.8050571
8461.263 1422788 233912 6170 1.8054265
8462.731 1422534 233836 6211 1.8055747
8464.234 1423384 233967 6181 1.8056120
8465.704 1423420 234016 6191 1.8054304
8467.208 1424002 234148 6151 1.8052735
8468.678 1425578 234494 6158 1.8049048
8470.184 1426686 234818 6212 1.8042963
8471.723 1427126 235031 6172 1.8037008
8471.758 1428368 235398 6162 1.8030098
8473.230 1429499 235806 6176 1.8020720
8475.250 1429292 236122 6187 1.8005880
8477.238 1429930 236687 6196 1.7986422
8479.226 1430706 237402 6189 1.7961709
8481.181 1431420 238210 6188 1.7932696
8483.206 1433428 239432 6160 1.7895543
8485.163 1433980 240519 6162 1.7854096
8487.155 1434132 241700 6170 1.7806154
8489.114 1430950 242410 6155 1.7754650
8491.039 1432047 243930 6187 1.7699768
8492.965 1432741 245387 6179 1.7645081
8494.961 1433078 246857 6222 1.7587710
8496.924 1432017 248095 6178 1.7530275
8498.887 1432688 249630 6167 1.7473302
8500.851 1433152 251066 6173 1.7419133
8502.817 1435724 252848 6184 1.7366340
8504.817 1435313 254116 6158 1.7313493
8506.854 1438470 255940 6160 1.7263939
8508.856 1437911 257022 6152 1.7217830
8510.825 1438410 258238 6178 1.7174123
8512.830 1439892 259532 6244 1.7134453
8514.836 1440203 260572 6171 1.7096601
8516.808 1441636 261708 6178 1.7063026
8518.815 1441815 262562 6168 1.7031708
8520.754 1441746 263298 6168 1.7003221
8522.729 1442046 264060 6169 1.6976419
8524.705 1440731 264498 6171 1.6950722
8526.681 1442858 265522 6172 1.6926812
8528.659 1444075 266308 6158 1.6905707
8530.637 1444822 266986 6203 1.6885471
8532.617 1446516 267800 6174 1.6866712
8534.632 1447187 268418 6167 1.6848315
8536.614 1447696 268954 6228 1.6831867
8538.700 1449054 269663 6146 1.6814928
8540.684 1445326 269370 6182 1.6800028
8542.703 1440058 268796 6162 1.6784875
8544.758 1433460 267944 6183 1.6770665
8546.709 1429171 267510 6174 1.6756910
8548.731 1424936 267072 6177 1.6743642
8550.719 1423006 267065 6158 1.6730344
8552.673 1420489 266937 6181 1.6717438
8554.733 1420154 267225 6158 1.6704292
8556.689 1423958 268267 6178 1.6692128
8558.681 1433579 270426 6172 1.6679327
8560.674 1443390 272683 6166 1.6664398
8562.668 1449848 274349 6196 1.6648126
8564.698 1451615 275168 6159 1.6630502
8566.763 1453282 275981 6152 1.6612474
8568.725 1455626 276958 6167 1.6593251
8570.828 1458091 277996 6148 1.6572748
8572.827 1457236 278500 6206 1.6548802
8574.897 1459929 279666 6171 1.6525470
8576.897 1458894 280163 6173 1.6500620
8578.934 1450581 279271 6154 1.6475368
8580.937 1465991 283022 6174 1.6447603
8582.975 1466486 283961 6164 1.6417871
8584.980 1467443 284984 6224 1.6388419
8586.985 1470257 286432 6196 1.6356931
8588.992 1467948 286853 6172 1.6326506
8590.999 1467686 287747 6254 1.6293607
8593.008 1468640 288899 6178 1.6260153
8595.087 1469919 290170 6170 1.6224939
8597.098 1469440 291050 6178 1.6191419
8599.144 1469822 292123 6156 1.6157216
8601.227 1469900 293166 6190 1.6122086
8603.241 1470454 294305 6210 1.6087098
8605.326 1470344 295325 6196 1.6051752
8607.376 1469954 296290 6164 1.6016494
8609.393 1469346 297185 6173 1.5982178
8611.445 1462738 296962 6167 1.5944591
8613.463 1449407 295316 6182 1.5908621
8615.518 1381404 282393 6188 1.5875563
8617.503 1403248 287382 6162 1.5857307
8619.559 1465118 300980 6160 1.5826469
8621.582 1473204 303531 6158 1.5797112
8623.605 1476328 305110 6176 1.5766421
8626.517 1477704 306582 6179 1.5727583
8629.431 1479728 308160 6174 1.5689941
8632.383 1480900 309488 6222 1.5654847
8635.337 1481602 310752 6151 1.5618821
8638.257 1481394 311754 6174 1.5585263
8641.179 1483976 313294 6159 1.5553379
8644.104 1482812 314044 6183 1.5521637
8647.030 1483028 315070 6154 1.5490483
8649.887 1484738 316360 6166 1.5461125
8652.818 1486824 317720 6174 1.5432274
8655.714 1489014 319093 6160 1.5403872
8658.685 1490352 320292 6192 1.5375358
8661.621 1490333 321179 6163 1.5347563
8664.560 1488367 321650 6163 1.5319693
8667.536 1487766 322412 6146 1.5292026
8670.479 1489664 323628 6174 1.5267130
8673.424 1484096 323318 6172 1.5239248
8676.371 1471342 321498 6156 1.5209404
8679.320 1459268 319738 6155 1.5181880
8682.235 1439398 316222 6144 1.5155377
8685.188 1459558 321499 6173 1.5128942
8688.070 1461729 322904 6156 1.5100186
8691.028 1470500 325882 6182 1.5068236
8693.987 1486010 330305 6157 1.5038338
8696.984 1486594 331480 6156 1.5006772
8699.984 1486932 332660 6170 1.4973496
8702.913 1485070 333330 6178 1.4940827
8705.916 1483738 334160 6172 1.4906988
8708.886 1484554 335468 6166 1.4873449
8711.858 1484879 336702 6153 1.4838903
8714.795 1485614 338030 6193 1.4804484
8717.735 1487871 339717 6176 1.4769886
8717.844 1486675 339664 6172 1.4763419
8720.676 1489840 341564 6168 1.4728904
8723.692 1491062 343058 6166 1.4693432
8726.638 1492056 344506 6180 1.4657974
8729.659 1494035 346160 6151 1.4623333
8732.645 1495942 347897 6192 1.4586049
8735.633 1497386 349446 6188 1.4551272
8738.660 1500069 351324 6170 1.4515589
8741.653 1502436 353108 6166 1.4480688
8744.647 1504193 354750 6168 1.4445985
8747.608 1504822 356154 6194 1.4410684
8750.570 1507682 358032 6172 1.4377052
8753.534 1509899 359744 6188 1.4344054
8756.537 1512115 361460 6176 1.4311146
8759.579 1516016 363582 6162 1.4278352
8762.550 1520155 365718 6180 1.4247037
8765.596 1521460 367224 6177 1.4214537
8765.706 1521249 367412 6162 1.4208018
8768.607 1523048 369033 6210 1.4175825
8771.695 1522880 370150 6176 1.4144519
8774.637 1524924 371828 6171 1.4112688
8777.728 1526714 373385 6154 1.4082633
8780.638 1511936 370908 6242 1.4051922
8783.697 1512396 372162 6184 1.4021215
8786.685 1512250 373206 6170 1.3992233
8789.711 1513770 374670 6165 1.3963125
8792.740 1512456 375450 6180 1.3933651
8795.770 1514748 377124 6170 1.3904307
8798.840 1514780 378252 6171 1.3874635
8801.875 1515752 379632 6178 1.3844636
8804.950 1513358 380134 6190 1.3815638
8807.989 1511559 380796 6157 1.3786317
8811.030 1497968 378358 6182 1.3760223
8814.037 1522096 385629 6169 1.3729682
8817.046 1522175 386751 6189 1.3701144
8820.875 1522522 388255 6169 1.3664622
8824.781 1520625 389201 6167 1.3627814
8828.692 1523468 391463 6173 1.3588542
8832.643 1524627 393254 6176 1.3550483
8836.598 1526847 395381 6177 1.3511105
8840.481 1528284 397280 6172 1.3472606
8844.368 1526605 398357 6171 1.3434541
8848.222 1528884 400482 6184 1.3396239
8852.078 1529492 402215 6174 1.3357039
8856.014 1531139 404242 6169 1.3317533
8859.915 1532116 406100 6168 1.3278058
8863.895 1532776 407909 6185 1.3237922
8867.878 1534917 410128 6188 1.3197633
8871.828 1535103 411847 6172 1.3157006
8875.706 1535536 413604 6179 1.3117268
8879.663 1534727 415036 6184 1.3077417
8883.548 1528275 414927 6167 1.3037933
8887.474 1536431 418792 6187 1.2998437
8891.403 1533537 419649 6178 1.2959135
8895.375 1533999 421442 6161 1.2919502
8899.387 1537810 424154 6190 1.2880178
8903.366 1540967 426717 6166 1.2840438
8907.310 1542194 428735 6183 1.2801223
8911.296 1531085 427285 6224 1.2762799
8915.171 1543381 432318 6177 1.2725699
8919.164 1545241 434509 6164 1.2687187
8923.046 1544437 435955 6175 1.2648757
8927.085 1537913 435693 6178 1.2612435
8931.089 1546325 439754 6162 1.2574200
8935.096 1548953 442173 6175 1.2536323
8939.184 1549910 444147 6175 1.2497956
8943.084 1549879 445765 6178 1.2461410
8947.103 1552393 448150 6173 1.2424249
8951.010 1553709 450156 6157 1.2388053
8954.998 1553760 451792 6168 1.2352102
8958.989 1556188 454171 6176 1.2315217
8963.022 1555039 455469 6176 1.2279275
8967.098 1557227 457821 6177 1.2241835
8971.100 1557305 459494 6180 1.2205864
8975.145 1556698 460972 6178 1.2169844
8979.193 1556898 462730 6161 1.2133067
8983.168 1553921 463509 6211 1.2097118
8987.185 1553456 465063 6184 1.2060655
8991.128 1551632 466225 6177 1.2023951
8995.191 1540207 464480 6173 1.1987531
8999.220 1548064 468483 6226 1.1952615
9003.329 1548279 470258 6167 1.1916187
9007.442 1552399 473230 6164 1.1879761
9011.481 1551871 474820 6190 1.1842810
9015.525 1541615 473318 6206 1.1808193
