# Supplementary material for: Thermodynamic Modeling of Poorly Complexing Metals in Concentrated Electrolyte Solutions: An X-Ray Absorption and UV-Vis Spectroscopic Study of Ni(II) in the NiCl2-MgCl2-H2O System
Source: PLoS One. 2015 Apr 17;10(4):e0119805. doi: 10.1371/journal.pone.0119805 (PMC4401718; doi:10.1371/journal.pone.0119805)
Supplement: S6 Table — (TXT) [file pone.0119805.s006.txt]

#E:\XAFS data\201209-10\1007\qinghai\qscan\2-305um
2012-10-8 2:41
#comment :  
#0
384#
8214.834 1394160 737590 6170 0.6366592
8218.723 1393949 738923 6155 0.6347023
8222.584 1395588 741191 6151 0.6328128
8226.448 1397548 743573 6151 0.6310076
8230.349 1397701 745092 6146 0.6290763
8234.253 1399967 747782 6169 0.6270925
8238.225 1402097 750430 6159 0.6250779
8242.234 1403866 752880 6153 0.6230793
8246.150 1405341 755083 6140 0.6212076
8250.135 1406391 757097 6153 0.6192907
8254.058 1408620 759742 6136 0.6173869
8257.953 1411426 762691 6130 0.6155029
8261.884 1410689 763761 6177 0.6135786
8265.949 1411011 765309 6164 0.6117821
8269.921 1414352 768626 6127 0.6098222
8273.929 1415930 770944 6155 0.6079261
8277.941 1411819 770147 6153 0.6060528
8281.859 1420293 776014 6143 0.6044479
8285.847 1422018 778314 6142 0.6027022
8289.805 1423603 780551 6137 0.6009462
8293.833 1425918 783009 6168 0.5994269
8297.865 1427981 785399 6161 0.5978250
8301.934 1429408 787356 6164 0.5963352
8305.942 1432842 790240 6148 0.5950785
8309.920 1434008 791739 6163 0.5939968
8310.644 1434554 792024 6184 0.5940172
8311.269 1434104 791652 6176 0.5941727
8311.927 1433989 791516 6190 0.5942653
8312.618 1434792 791916 6186 0.5943201
8313.310 1434650 791746 6174 0.5944358
8313.968 1433932 791180 6181 0.5946511
8314.594 1435638 791978 6181 0.5948310
8315.286 1436492 792313 6183 0.5950028
8315.977 1436216 792023 6192 0.5951771
8316.636 1437647 792713 6196 0.5953018
8317.295 1438508 792930 6183 0.5956268
8317.955 1435999 791385 6184 0.5958315
8318.680 1426661 786142 6173 0.5959540
8319.339 1428084 786698 6184 0.5962435
8319.999 1427454 785990 6178 0.5967046
8320.658 1427976 786020 6186 0.5970301
8321.384 1428568 786068 6182 0.5973839
8322.011 1429955 786471 6168 0.5978424
8322.704 1429970 786148 6168 0.5982647
8323.397 1428784 785014 6185 0.5988781
8324.090 1430578 785551 6192 0.5994488
8324.783 1430960 785237 6174 0.6001149
8325.477 1430799 784514 6188 0.6009233
8326.170 1431176 783988 6191 0.6018590
8326.798 1431945 783400 6164 0.6031455
8327.492 1431486 782052 6178 0.6045477
8328.219 1431017 780248 6194 0.6065282
8328.846 1431085 778182 6172 0.6092271
8329.541 1431562 775295 6168 0.6132775
8330.268 1431552 770882 6162 0.6189788
8330.929 1431784 766617 6172 0.6246895
8331.624 1431054 765368 6178 0.6258098
8332.285 1431546 767498 6160 0.6233750
8332.980 1430680 767219 6192 0.6231325
8333.675 1430586 765286 6181 0.6255901
8334.337 1429504 761306 6184 0.6300468
8335.032 1435166 759342 6164 0.6365842
8335.694 1430902 749801 6175 0.6462521
8336.389 1436727 742920 6196 0.6595345
8337.084 1425170 721600 6170 0.6805754
8337.747 1429695 702764 6198 0.7101953
8338.376 1429582 673091 6174 0.7532565
8339.072 1429679 634662 6186 0.8121119
8339.768 1429909 588712 6166 0.8874281
8340.431 1430258 536521 6176 0.9805048
8341.060 1430431 478821 6181 1.0944042
8341.757 1429563 418578 6192 1.2282596
8342.453 1429068 360147 6166 1.3782651
8343.149 1429583 302623 6174 1.5526503
8343.813 1428896 247626 6174 1.7527375
8344.476 1428470 199388 6176 1.9691065
8345.140 1427527 159846 6173 2.1894911
8345.837 1429698 129499 6184 2.4015454
8346.501 1431824 109366 6184 2.5720090
8347.165 1431322 98620 6159 2.6750746
8347.862 1431078 96365 6198 2.6980406
8348.559 1430530 101146 6280 2.6492307
8349.224 1430040 110587 6178 2.5596552
8349.888 1432782 122897 6204 2.4560267
8350.586 1431980 135492 6186 2.3579045
8351.284 1431539 147425 6202 2.2731858
8351.948 1429971 158732 6218 2.1981890
8352.646 1429890 170264 6192 2.1280052
8353.311 1430504 182035 6177 2.0615835
8354.010 1431554 193805 6180 1.9996633
8354.741 1431912 205470 6192 1.9414659
8355.407 1433088 216518 6176 1.8899158
8356.072 1433698 225940 6177 1.8477448
8356.804 1434104 233694 6164 1.8142830
8357.503 1434800 239812 6180 1.7889230
8358.169 1433852 244294 6184 1.7697494
8358.835 1433550 247970 6183 1.7545994
8359.567 1434940 251662 6182 1.7407917
8360.233 1435185 254884 6192 1.7282385
8360.933 1435856 258214 6178 1.7157278
8361.632 1435394 261408 6169 1.7031103
8362.299 1434937 264890 6181 1.6895635
8362.999 1433102 268202 6188 1.6758543
8363.699 1435698 272808 6198 1.6606363
8364.365 1435124 277103 6182 1.6446169
8365.032 1437011 282147 6178 1.6278923
8365.733 1437266 287090 6230 1.6107040
8366.433 1436283 292068 6188 1.5928272
8367.100 1434438 296946 6179 1.5749764
8367.768 1436300 302640 6190 1.5572833
8368.435 1433982 307302 6182 1.5403775
8369.136 1435550 312667 6188 1.5241646
8369.804 1435774 317254 6186 1.5097566
8370.471 1435097 321169 6164 1.4970203
8371.173 1434132 324344 6188 1.4865092
8371.874 1433172 326606 6184 1.4788909
8372.542 1431962 327808 6176 1.4743709
8373.210 1428107 327390 6174 1.4729529
8373.912 1434148 328267 6186 1.4744993
8374.581 1435872 326954 6204 1.4797066
8375.249 1435106 324100 6238 1.4879438
8375.951 1435888 320650 6187 1.4991882
8376.620 1437346 316614 6188 1.5128703
8377.322 1435798 311173 6172 1.5291274
8377.991 1434748 305368 6183 1.5472249
8379.430 1434856 292606 6170 1.5899907
8380.936 1435148 279776 6184 1.6350361
8382.410 1435016 267622 6173 1.6793580
8383.883 1433938 256894 6178 1.7195139
8385.391 1435977 248446 6174 1.7543732
8386.866 1433680 240850 6236 1.7838234
8388.342 1435150 235600 6178 1.8068892
8389.818 1435572 231564 6236 1.8244620
8391.294 1435849 228771 6232 1.8367901
8392.771 1436026 227000 6186 1.8446867
8394.249 1437830 226332 6172 1.8488899
8395.727 1437287 226036 6184 1.8498183
8397.205 1438198 226474 6175 1.8485183
8398.651 1438544 227234 6195 1.8454090
8400.131 1437636 228132 6180 1.8408328
8401.543 1437946 229481 6188 1.8351507
8403.024 1441124 231533 6198 1.8284559
8404.505 1443326 233736 6190 1.8205110
8405.987 1441149 235534 6176 1.8113386
8407.436 1443462 238436 6178 1.8006991
8408.952 1442174 241044 6160 1.7889258
8410.368 1443655 244495 6192 1.7757385
8411.886 1445274 248326 6174 1.7613135
8413.337 1447107 252442 6163 1.7461402
8414.889 1447380 256140 6194 1.7317842
8416.375 1445571 259506 6190 1.7174799
8417.861 1446350 263318 6182 1.7034356
8419.382 1445837 266910 6174 1.6895303
8420.869 1448310 270947 6149 1.6762291
8422.357 1448915 274523 6162 1.6635352
8423.845 1449542 277822 6267 1.6520241
8425.300 1449671 280712 6178 1.6417627
8426.823 1450636 283286 6170 1.6332983
8428.279 1451562 285375 6172 1.6265910
8429.736 1448954 286259 6176 1.6216999
8431.227 1450753 287456 6172 1.6187682
8432.718 1451030 287869 6189 1.6175231
8434.210 1451506 287845 6166 1.6179348
8435.669 1451830 287370 6174 1.6198109
8437.128 1452966 286779 6154 1.6226504
8438.622 1451994 285528 6173 1.6263526
8440.116 1452729 284466 6178 1.6305836
8441.645 1451220 282902 6184 1.6350590
8443.140 1447278 280838 6155 1.6396640
8444.636 1450120 280130 6180 1.6441499
8446.166 1452554 279398 6184 1.6484435
8447.663 1458421 279540 6188 1.6519642
8449.161 1460656 279094 6206 1.6550923
8450.659 1461000 278387 6166 1.6578638
8452.226 1460886 277634 6174 1.6604925
8453.691 1462350 277262 6188 1.6628371
8455.190 1460678 276381 6178 1.6648753
8456.657 1459155 275609 6182 1.6666296
8458.191 1460858 275531 6164 1.6680787
8459.693 1462929 275618 6189 1.6691782
8461.161 1462100 275296 6165 1.6697843
8462.629 1463110 275337 6182 1.6703241
8464.132 1462984 275252 6180 1.6705479
8465.601 1463626 275300 6180 1.6708086
8467.105 1464325 275484 6180 1.6706219
8468.644 1464243 275498 6167 1.6705115
8470.149 1466364 275988 6185 1.6701841
8471.621 1463758 275628 6173 1.6697081
8473.127 1466238 276298 6174 1.6689770
8474.634 1466350 276630 6178 1.6678493
8476.176 1469674 277655 6177 1.6664169
8477.683 1469320 278004 6172 1.6649177
8479.741 1468850 278594 6182 1.6624817
8481.696 1470464 279746 6178 1.6594534
8483.686 1472218 281123 6169 1.6557334
8485.644 1471964 282272 6188 1.6514838
8487.636 1473162 283858 6180 1.6466926
8489.595 1476396 285963 6163 1.6414968
8491.520 1478548 287988 6188 1.6358953
8493.447 1478669 289650 6186 1.6302243
8495.443 1475944 290782 6166 1.6244789
8497.406 1476408 292540 6196 1.6187656
8499.369 1477660 294448 6189 1.6131147
8501.369 1479502 296421 6168 1.6076804
8503.334 1479701 298038 6161 1.6023760
8505.301 1481438 299916 6188 1.5972674
8507.337 1481024 301280 6174 1.5924486
8509.340 1486248 303724 6178 1.5878904
8511.344 1488460 305452 6194 1.5837063
8513.349 1489100 306734 6180 1.5799450
8515.320 1487992 307616 6183 1.5763322
8517.292 1491455 309300 6182 1.5731941
8519.300 1492688 310490 6173 1.5701824
8521.274 1492366 311304 6164 1.5673478
8523.214 1495002 312668 6160 1.5647412
8525.190 1495251 313437 6172 1.5624510
8527.167 1495622 314216 6181 1.5602149
8529.145 1495413 314812 6176 1.5581837
8531.124 1498374 316069 6168 1.5561749
8533.138 1499097 316764 6190 1.5544628
8535.119 1498724 317232 6182 1.5527344
8537.135 1500170 318069 6183 1.5510657
8539.187 1501868 318896 6182 1.5496015
8541.206 1497482 318432 6192 1.5481314
8543.190 1491578 317636 6213 1.5466835
8545.210 1482886 316241 6184 1.5452412
8547.267 1478638 315765 6198 1.5438781
8549.184 1476664 315783 6174 1.5424858
8551.242 1473544 315590 6188 1.5409798
8553.197 1472545 315809 6172 1.5396099
8555.187 1472834 316324 6162 1.5381783
8557.213 1477500 317694 6196 1.5370178
8559.205 1486168 319912 6201 1.5359084
8561.164 1495189 322331 6174 1.5344289
8563.228 1501066 324108 6204 1.5328556
8565.188 1503646 325244 6191 1.5310740
8567.254 1504608 326092 6193 1.5291066
8569.286 1506447 327182 6176 1.5269911
8571.319 1505830 327753 6174 1.5248389
8573.353 1504993 328356 6191 1.5224467
8575.388 1508330 329894 6173 1.5199866
8577.424 1501489 329306 6224 1.5172236
8579.461 1501749 330216 6174 1.5146387
8579.531 1502696 330702 6170 1.5137996
8581.429 1510843 333423 6170 1.5110111
8583.503 1511114 334473 6184 1.5080462
8585.437 1513653 336051 6186 1.5050183
8587.443 1514052 337238 6174 1.5017555
8589.520 1513898 338337 6214 1.4984010
8591.492 1516242 339978 6162 1.4951093
8593.501 1517492 341437 6182 1.4916507
8595.581 1517052 342539 6180 1.4881387
8597.592 1516882 343742 6186 1.4845194
8599.674 1517136 345047 6184 1.4808993
8601.722 1518450 346606 6190 1.4772552
8603.806 1519868 348192 6200 1.4736262
8605.785 1519032 349234 6164 1.4700878
8607.907 1518450 350370 6188 1.4664570
8609.888 1515882 351038 6170 1.4628593
8611.941 1510148 351070 6209 1.4589770
8613.995 1487533 347356 6178 1.4545256
8615.979 1392556 326260 6174 1.4512004
8617.999 1488446 349036 6186 1.4503146
8620.056 1516695 356653 6208 1.4475256
8622.043 1521528 358914 6266 1.4443876
8624.137 1525206 360900 6197 1.4412835
8626.126 1527343 362524 6196 1.4381942
8629.076 1528782 364292 6204 1.4342712
8631.956 1531355 366242 6188 1.4306139
8634.981 1532680 367932 6214 1.4268750
8637.901 1533585 369389 6186 1.4235131
8640.858 1533996 370728 6189 1.4201614
8643.747 1536237 372456 6206 1.4169723
8646.673 1535546 373470 6197 1.4138026
8649.566 1534466 374372 6202 1.4106891
8652.496 1538202 376360 6216 1.4078217
8655.357 1539232 377741 6208 1.4048301
8658.291 1539997 379028 6199 1.4019270
8661.227 1542270 380688 6208 1.3990318
8664.201 1543141 381992 6208 1.3961769
8667.142 1543081 383098 6214 1.3932442
8670.156 1539102 383202 6202 1.3903905
8673.065 1519053 379434 6202 1.3871604
8676.047 1505814 377370 6200 1.3838611
8678.960 1494608 375713 6206 1.3807934
8681.875 1478019 372541 6192 1.3781109
8684.791 1491886 376907 6208 1.3757979
8687.746 1500921 380220 6210 1.3730829
8690.667 1507674 383084 6205 1.3700678
8693.626 1521064 387801 6210 1.3666734
8693.734 1523414 388716 6216 1.3658598
8696.587 1527353 391042 6191 1.3624765
8699.622 1527585 392394 6201 1.3591782
8702.587 1524034 392880 6198 1.3556128
8705.591 1522478 393838 6199 1.3521552
8708.524 1521192 394912 6214 1.3485875
8711.495 1522912 396754 6192 1.3450619
8714.396 1525490 398784 6206 1.3416495
8717.408 1526007 400360 6192 1.3380469
8720.313 1527636 402259 6216 1.3343802
8723.293 1531900 404780 6200 1.3309216
8726.274 1532766 406465 6222 1.3273317
8729.295 1536163 408850 6206 1.3236959
8732.281 1533417 409710 6217 1.3198030
8735.269 1535154 411642 6200 1.3162307
8738.295 1537171 413725 6265 1.3124975
8741.288 1539177 415814 6180 1.3087651
8744.282 1541702 417954 6202 1.3052712
8747.242 1543526 419934 6190 1.3017263
8750.204 1546356 422166 6200 1.2982567
8753.168 1549522 424624 6186 1.2944968
8756.171 1552028 426772 6265 1.2910682
8759.176 1554652 429014 6172 1.2875183
8762.183 1558384 431532 6174 1.2840618
8765.229 1562095 434002 6181 1.2807340
8768.240 1565090 436284 6174 1.2774063
8771.327 1566686 438187 6173 1.2740724
8774.306 1566566 439580 6184 1.2708201
8777.360 1568382 441470 6196 1.2676883
8780.307 1567544 442696 6204 1.2643812
8783.292 1569618 444675 6198 1.2612442
8786.316 1569830 446143 6174 1.2580831
8789.305 1566056 446507 6177 1.2548606
8792.333 1563202 447076 6182 1.2517615
8795.401 1564404 448816 6180 1.2486475
8798.433 1564752 450287 6181 1.2455978
8801.505 1563191 451284 6180 1.2423866
8804.579 1564140 452920 6183 1.2393759
8807.618 1561984 453700 6187 1.2362751
8810.659 1546324 450400 6242 1.2334986
8813.666 1570758 458999 6170 1.2302652
8816.711 1571714 460636 6184 1.2273128
8819.685 1570568 461742 6280 1.2241866
8822.734 1570688 463180 6176 1.2211530
8826.643 1572230 465441 6173 1.2172642
8830.555 1571550 467175 6184 1.2131145
8834.508 1573886 469737 6191 1.2091300
8838.427 1575474 472157 6174 1.2050001
8842.312 1574120 473733 6193 1.2008073
8846.201 1577835 476809 6197 1.1966925
8850.056 1575778 478154 6191 1.1925722
8853.952 1576269 480330 6188 1.1883419
8857.851 1578057 482915 6184 1.1841083
8861.792 1577040 484684 6183 1.1798076
8865.773 1579637 487545 6190 1.1755678
8869.721 1580086 489770 6189 1.1712993
8873.672 1581620 492420 6189 1.1668731
8877.627 1583160 494983 6193 1.1626554
8881.473 1579073 495860 6172 1.1583003
8885.397 1567117 494040 6183 1.1543766
8889.287 1583990 501611 6178 1.1498771
8893.294 1585124 504124 6186 1.1455956
8897.267 1577809 503844 6185 1.1415262
8901.281 1587362 509127 6178 1.1371313
8901.395 1588148 510089 6183 1.1357384
8905.261 1591909 513466 6187 1.1315045
8909.207 1590112 515055 6180 1.1272869
8913.119 1592911 518003 6184 1.1233366
8917.072 1595913 521137 6187 1.1191883
8920.991 1595780 523274 6189 1.1150129
8924.989 1593630 524838 6179 1.1106796
8928.953 1595642 527554 6222 1.1067796
8932.997 1598733 530735 6197 1.1027030
8937.006 1599744 533212 6198 1.0986804
8941.019 1597960 534766 6176 1.0946534
8945.036 1602341 538434 6183 1.0905564
8948.941 1601082 540155 6196 1.0865788
8952.965 1601961 542579 6176 1.0826505
8956.878 1604286 545550 6186 1.0786388
8960.909 1604696 547831 6180 1.0747219
8964.944 1607646 550992 6181 1.0708052
8968.983 1606893 552954 6203 1.0667834
8973.026 1606767 555176 6197 1.0626940
8977.072 1608826 558084 6187 1.0587513
8981.084 1605832 559273 6190 1.0547596
8985.060 1604722 561132 6195 1.0507493
8989.040 1603183 562781 6174 1.0468555
8993.063 1600513 564117 6207 1.0428174
8997.128 1594882 564269 6211 1.0390239
9001.196 1596689 567163 6181 1.0350399
9005.307 1602381 571444 6200 1.0310800
9009.384 1603220 574048 6177 1.0270556
9013.425 1602589 576256 6180 1.0228235
9017.431 1605432 579418 6192 1.0191244
