# Supplementary material for: Thermodynamic Modeling of Poorly Complexing Metals in Concentrated Electrolyte Solutions: An X-Ray Absorption and UV-Vis Spectroscopic Study of Ni(II) in the NiCl2-MgCl2-H2O System
Source: PLoS One. 2015 Apr 17;10(4):e0119805. doi: 10.1371/journal.pone.0119805 (PMC4401718; doi:10.1371/journal.pone.0119805)
Supplement: S7 Table — (TXT) [file pone.0119805.s007.txt]

#E:\XAFS data\201209-10\1007\qinghai\qscan\4-150um
2012-10-8 1:38
#comment :  
#0
384#
8214.802 1499323 1562201 6281 -0.0410821
8218.691 1500680 1565309 6253 -0.0421649
8222.584 1500057 1566393 6265 -0.0432724
8226.448 1501974 1570060 6269 -0.0443336
8230.349 1503734 1573619 6266 -0.0454267
8234.253 1505638 1577175 6253 -0.0464185
8238.225 1507796 1581284 6274 -0.0475882
8242.234 1509212 1584529 6282 -0.0486995
8246.150 1510105 1587311 6263 -0.0498622
8250.135 1511865 1590796 6321 -0.0508905
8254.058 1514385 1595200 6246 -0.0519897
8257.953 1516388 1598963 6283 -0.0530241
8261.884 1517649 1602025 6272 -0.0541060
8265.949 1518434 1604538 6284 -0.0551563
8269.921 1522870 1610914 6265 -0.0562050
8273.929 1523174 1613102 6294 -0.0573627
8277.974 1518161 1609577 6266 -0.0584717
8281.859 1527196 1620685 6290 -0.0594155
8285.847 1528392 1623671 6285 -0.0604734
8289.838 1530642 1627642 6234 -0.0614451
8293.833 1533135 1631839 6266 -0.0623929
8297.898 1533182 1633604 6286 -0.0634433
8301.934 1535706 1637841 6271 -0.0643887
8305.942 1537053 1640560 6273 -0.0651707
8309.953 1539554 1644576 6267 -0.0659898
8310.644 1540857 1645775 6286 -0.0658726
8311.302 1541616 1646301 6274 -0.0656997
8311.960 1541482 1645934 6314 -0.0655637
8312.651 1542118 1646249 6306 -0.0653429
8313.310 1541342 1645274 6282 -0.0652538
8314.001 1541504 1645026 6267 -0.0649976
8314.627 1541506 1644902 6275 -0.0649216
8315.319 1542602 1645789 6279 -0.0647496
8316.010 1542683 1645640 6292 -0.0646066
8316.669 1541984 1644634 6302 -0.0644476
8317.295 1545520 1648162 6271 -0.0643003
8317.988 1543363 1645465 6292 -0.0640592
8318.680 1543426 1645368 6284 -0.0639594
8319.339 1542691 1644376 6280 -0.0638330
8320.032 1543269 1644622 6291 -0.0636077
8320.691 1542930 1644022 6263 -0.0634618
8321.417 1542432 1643272 6271 -0.0633287
8322.044 1543105 1643508 6291 -0.0630367
8322.737 1542710 1642758 6272 -0.0628356
8323.397 1544052 1644014 6284 -0.0627307
8324.090 1543826 1643053 6280 -0.0622927
8324.783 1542674 1641261 6340 -0.0619479
8325.510 1542876 1640880 6265 -0.0615842
8326.170 1543556 1640961 6256 -0.0611929
8326.831 1544688 1641287 6266 -0.0606584
8327.525 1543760 1639287 6278 -0.0600401
8328.252 1544684 1639016 6275 -0.0592773
8328.880 1544952 1637528 6260 -0.0581946
8329.574 1552044 1642316 6276 -0.0565340
8330.301 1550850 1637660 6262 -0.0544652
8330.962 1549352 1632397 6278 -0.0522127
8331.657 1549766 1632224 6259 -0.0518392
8332.318 1548633 1632377 6280 -0.0526646
8333.013 1548574 1632150 6268 -0.0525636
8333.708 1548375 1630055 6263 -0.0514078
8334.370 1548101 1626646 6294 -0.0494915
8335.065 1549564 1623322 6272 -0.0465008
8335.727 1549319 1616374 6277 -0.0423702
8336.422 1550852 1608469 6278 -0.0364780
8337.117 1549222 1592938 6272 -0.0278276
8337.780 1548805 1572525 6262 -0.0151989
8338.409 1549596 1545250 6270 0.0028085
8339.105 1546944 1505415 6256 0.0272131
8339.801 1547473 1459420 6312 0.0585845
8340.464 1547240 1405971 6274 0.0957445
8341.094 1548826 1347334 6270 0.1393687
8341.790 1547322 1279412 6332 0.1901258
8342.519 1548330 1208053 6266 0.2481666
8343.149 1546578 1127566 6327 0.3159827
8343.846 1547465 1042089 6288 0.3953908
8344.509 1548125 958073 6275 0.4798758
8345.206 1547758 882389 6294 0.5619300
8345.870 1546996 820224 6292 0.6344931
8346.534 1547373 777040 6276 0.6888215
8347.198 1549239 757306 6294 0.7157511
8347.895 1547788 757798 6276 0.7141662
8348.592 1548258 776754 6292 0.6897623
8349.290 1547599 804716 6297 0.6539706
8349.921 1547557 835380 6266 0.6165455
8350.619 1547473 865455 6290 0.5811232
8351.317 1545974 891750 6283 0.5502239
8351.981 1545462 916404 6284 0.5226200
8352.680 1546736 941118 6300 0.4968337
8353.345 1545962 964009 6282 0.4723010
8354.043 1547723 986977 6274 0.4498934
8354.775 1549534 1008601 6286 0.4293900
8355.440 1548754 1026216 6270 0.4115730
8356.139 1548505 1040976 6263 0.3971312
8356.837 1549812 1053589 6266 0.3859315
8357.503 1547160 1060942 6268 0.3772638
8358.202 1546556 1067670 6268 0.3705521
8358.901 1546998 1073560 6266 0.3653356
8359.600 1548013 1079211 6298 0.3607420
8360.300 1546996 1083464 6264 0.3561525
8360.999 1548056 1088865 6292 0.3518638
8361.666 1548324 1093944 6268 0.3473832
8362.332 1548300 1099120 6276 0.3426472
8363.032 1549428 1105334 6262 0.3377375
8363.732 1550224 1111633 6316 0.3325690
8364.399 1550894 1118300 6282 0.3270214
8365.066 1550928 1124938 6283 0.3211257
8365.766 1551373 1131962 6280 0.3151884
8366.467 1552190 1139558 6268 0.3090264
8367.134 1553506 1147627 6289 0.3028183
8367.801 1552128 1153551 6275 0.2967819
8368.502 1551978 1160196 6266 0.2909417
8369.203 1551850 1166489 6273 0.2854494
8369.870 1552330 1172700 6292 0.2804475
8370.538 1552178 1177509 6278 0.2762576
8371.206 1551594 1181112 6318 0.2728261
8371.908 1552228 1184452 6288 0.2704108
8372.576 1553816 1187220 6334 0.2690987
8373.277 1552428 1186751 6288 0.2686005
8373.946 1552870 1185958 6322 0.2695547
8374.614 1554616 1184738 6278 0.2717070
8374.648 1554674 1184602 6276 0.2718591
8375.316 1554116 1180645 6258 0.2748457
8375.985 1553856 1175362 6283 0.2791627
8376.654 1554089 1169529 6266 0.2842884
8377.322 1555409 1163573 6286 0.2902431
8378.828 1553904 1145980 6274 0.3045102
8380.267 1553144 1127074 6282 0.3206562
8381.740 1554316 1109663 6288 0.3369789
8383.180 1555985 1093744 6280 0.3525021
8384.688 1556690 1079240 6296 0.3663042
8386.162 1557154 1066682 6290 0.3783077
8387.671 1557440 1056896 6288 0.3877079
8389.147 1556794 1048428 6294 0.3953372
8390.623 1557063 1042813 6299 0.4008795
8392.100 1559538 1040554 6278 0.4046367
8393.610 1566674 1042592 6305 0.4072455
8395.055 1565418 1040881 6292 0.4080851
8396.533 1566190 1041446 6294 0.4080353
8397.978 1566420 1042526 6280 0.4071458
8399.458 1566571 1044106 6294 0.4057281
8400.871 1565610 1045638 6283 0.4036486
8402.385 1566054 1048512 6280 0.4011869
8403.832 1569496 1053600 6288 0.3985412
8405.314 1569549 1057187 6280 0.3951767
8406.762 1569556 1061190 6292 0.3914026
8408.245 1569706 1065824 6274 0.3871405
8409.728 1572220 1072574 6271 0.3824265
8411.178 1574442 1079574 6270 0.3773336
8412.696 1574610 1085895 6286 0.3716028
8414.181 1575970 1092614 6290 0.3662976
8415.700 1575728 1098370 6270 0.3608894
8417.186 1578374 1106008 6284 0.3556384
8418.672 1577020 1111098 6271 0.3501881
8420.159 1578908 1118016 6282 0.3451770
8421.680 1580498 1124480 6300 0.3404196
8423.134 1582022 1130522 6274 0.3360240
8424.623 1581750 1134953 6288 0.3319406
8426.078 1582294 1139164 6268 0.3285813
8427.602 1583902 1143333 6284 0.3259437
8429.092 1584090 1145774 6269 0.3239298
8430.549 1584364 1147451 6285 0.3226401
8432.006 1583386 1147506 6296 0.3219750
8433.498 1584706 1148382 6293 0.3220449
8434.956 1586474 1148918 6300 0.3226930
8436.449 1588266 1148989 6294 0.3237607
8437.943 1588322 1147512 6287 0.3250817
8439.437 1587776 1145316 6288 0.3266537
8440.897 1588462 1143870 6305 0.3283489
8442.426 1583822 1138668 6267 0.3299810
8443.888 1582706 1135842 6291 0.3317617
8445.452 1586214 1136216 6284 0.3336466
8446.915 1594249 1140413 6276 0.3350123
8448.446 1594483 1139276 6289 0.3361561
8449.910 1594785 1138226 6272 0.3372685
8451.476 1596068 1138014 6276 0.3382586
8452.975 1594958 1136152 6282 0.3392007
8454.475 1592534 1133506 6266 0.3400102
8455.975 1593788 1133586 6288 0.3407283
8457.475 1594169 1133326 6275 0.3411959
8458.976 1593869 1132556 6274 0.3416869
8460.444 1594802 1132924 6294 0.3419481
8461.912 1595702 1133374 6284 0.3421147
8463.414 1594984 1132867 6282 0.3421118
8464.918 1596788 1134093 6302 0.3421612
8466.387 1598168 1135092 6294 0.3421438
8467.892 1598598 1135498 6280 0.3420558
8469.397 1598663 1135822 6296 0.3418110
8470.868 1600553 1137290 6292 0.3417014
8472.374 1602062 1138736 6298 0.3413722
8473.880 1601698 1139004 6296 0.3409097
8475.422 1601234 1139392 6292 0.3402790
8476.964 1602960 1141334 6294 0.3396539
8478.986 1601900 1141895 6282 0.3385009
8480.975 1602499 1143625 6296 0.3373612
8482.931 1604462 1146756 6280 0.3358507
8484.922 1605738 1149460 6289 0.3342911
8486.846 1606136 1151972 6318 0.3323562
8488.839 1607142 1155004 6307 0.3303540
8490.798 1607566 1157827 6291 0.3281760
8492.724 1608212 1160870 6280 0.3259533
8494.686 1611199 1165367 6284 0.3239426
8496.648 1611808 1168283 6360 0.3218214
8498.611 1612102 1171050 6304 0.3196374
8500.610 1612903 1174021 6296 0.3176011
8502.575 1614624 1177680 6263 0.3155556
8504.541 1613973 1179551 6280 0.3135650
8506.577 1613826 1181630 6265 0.3117128
8508.545 1614888 1184378 6340 0.3100486
8510.584 1616416 1187324 6298 0.3085097
8512.588 1618801 1190794 6284 0.3070654
8514.559 1618514 1192211 6273 0.3056986
8516.531 1619142 1194144 6313 0.3044663
8518.503 1619884 1196091 6263 0.3032958
8520.512 1620599 1197870 6294 0.3022509
8522.486 1622726 1200541 6278 0.3013355
8524.427 1625372 1203413 6282 0.3005747
8526.404 1624850 1204056 6270 0.2997201
8528.381 1622954 1203706 6280 0.2988427
8530.360 1625646 1206585 6274 0.2981112
8532.339 1627563 1208784 6295 0.2974685
8534.354 1628254 1210004 6280 0.2968846
8536.301 1630094 1212184 6281 0.2962133
8538.387 1628142 1211565 6270 0.2955263
8540.370 1628238 1212254 6301 0.2950170
8542.424 1622326 1208400 6282 0.2945641
8544.444 1611048 1200798 6276 0.2938981
8546.430 1604850 1196990 6278 0.2932210
8548.452 1602208 1195814 6281 0.2925560
8550.440 1600704 1195454 6268 0.2919171
8552.429 1597855 1193995 6272 0.2913573
8554.419 1598876 1195421 6271 0.2908021
8556.375 1601314 1197908 6280 0.2902482
8558.401 1610184 1204732 6296 0.2900916
8560.429 1622524 1214448 6286 0.2896932
8562.388 1629568 1220544 6299 0.2890179
8564.418 1632030 1223282 6285 0.2882872
8566.448 1634760 1226406 6283 0.2874078
8568.445 1634560 1227312 6280 0.2865472
8570.548 1634879 1228674 6279 0.2856337
8572.546 1635267 1230016 6362 0.2847785
8574.581 1636444 1232104 6288 0.2838023
8576.616 1635384 1232550 6351 0.2827928
8578.653 1623087 1224488 6294 0.2818067
8580.655 1642580 1240314 6284 0.2809032
8582.694 1645020 1243540 6286 0.2797901
8584.663 1644078 1244378 6287 0.2785435
8586.669 1646558 1247698 6287 0.2773868
8588.710 1646118 1249022 6289 0.2760582
8590.717 1647241 1251388 6292 0.2748480
8592.726 1646188 1252235 6364 0.2735321
8594.770 1647510 1254811 6286 0.2722804
8596.816 1648694 1257389 6292 0.2709458
8598.862 1650468 1260359 6268 0.2696623
8600.945 1652294 1263412 6300 0.2683486
8602.958 1651283 1264450 6300 0.2669149
8605.043 1651778 1266520 6308 0.2655794
8607.093 1651232 1267786 6285 0.2642495
8609.110 1651154 1269670 6295 0.2627167
8611.162 1646031 1267991 6294 0.2609332
8613.180 1631937 1259590 6284 0.2589818
8615.235 1570872 1214548 6276 0.2572596
8617.219 1553713 1199124 6296 0.2590558
8619.240 1648869 1273615 6302 0.2582303
8621.298 1657826 1282464 6295 0.2567243
8623.321 1662449 1287800 6285 0.2553561
8625.309 1663527 1290284 6290 0.2540777
8627.405 1665972 1293706 6276 0.2528979
8630.320 1667844 1297158 6296 0.2513561
8633.272 1670908 1301368 6295 0.2499511
8636.227 1670735 1303172 6294 0.2484627
8639.183 1671815 1305835 6272 0.2470672
8642.106 1671288 1307124 6270 0.2457650
8645.031 1674860 1311608 6300 0.2444757
8647.923 1674052 1312612 6266 0.2432281
8650.816 1674487 1314598 6292 0.2419759
8653.711 1677368 1318503 6284 0.2407289
8656.609 1678478 1320831 6280 0.2396263
8659.580 1677462 1321763 6282 0.2383152
8662.517 1679268 1324664 6286 0.2371992
8665.492 1681294 1327920 6292 0.2359500
8668.433 1681765 1329996 6286 0.2346675
8671.448 1680908 1331147 6295 0.2332934
8674.358 1673056 1327125 6299 0.2316366
8677.269 1657526 1316848 6304 0.2300855
8680.183 1644247 1307626 6288 0.2290696
8683.099 1607984 1279411 6286 0.2285811
8686.052 1651072 1314877 6288 0.2276813
8688.972 1654288 1318844 6320 0.2266144
8691.930 1667381 1330638 6307 0.2255960
8694.925 1679296 1342351 6288 0.2239524
8697.923 1679871 1344921 6267 0.2223817
8700.924 1679842 1346950 6290 0.2208569
8703.890 1677947 1347370 6288 0.2194165
8706.858 1676094 1347858 6288 0.2179498
8709.792 1675225 1349106 6308 0.2165050
8712.764 1677875 1353067 6299 0.2151542
8715.666 1679681 1356316 6291 0.2138317
8718.679 1681712 1359778 6296 0.2124915
8721.585 1681622 1361572 6302 0.2111193
8724.601 1683024 1364722 6276 0.2096411
8727.584 1685737 1368986 6292 0.2081329
8730.605 1686556 1371744 6282 0.2066060
8733.592 1687138 1374334 6308 0.2050643
8736.618 1688118 1377174 6259 0.2035811
8739.572 1688780 1379752 6292 0.2021033
8742.566 1691140 1383677 6310 0.2006584
8745.524 1694170 1388150 6296 0.1992213
8748.485 1696130 1391690 6295 0.1978307
8751.448 1699524 1396321 6288 0.1965073
8754.450 1704163 1402064 6288 0.1951290
8757.453 1705971 1405376 6272 0.1938299
8760.496 1709378 1410270 6298 0.1923484
8763.540 1714702 1416680 6294 0.1909233
8766.551 1717190 1420886 6296 0.1894086
8769.600 1717434 1423000 6307 0.1880639
8772.614 1719337 1426590 6283 0.1866518
8775.594 1722026 1430688 6290 0.1853457
8778.612 1720964 1431592 6302 0.1840978
8781.559 1721434 1433869 6292 0.1827813
8784.619 1722970 1437144 6326 0.1813918
8787.570 1722884 1438779 6301 0.1802051
8790.671 1722800 1440582 6292 0.1789030
8790.745 1722802 1440868 6300 0.1787063
8793.663 1722106 1442138 6293 0.1774219
8796.769 1723358 1445150 6296 0.1760612
8799.765 1724554 1447959 6290 0.1748135
8802.875 1721674 1447464 6302 0.1734846
8805.913 1721101 1448938 6276 0.1721333
8808.953 1716772 1447126 6302 0.1708659
8811.921 1720255 1451649 6288 0.1697724
8814.965 1732654 1464044 6304 0.1684522
8817.975 1730060 1463798 6293 0.1671214
8821.023 1729660 1465330 6305 0.1658444
8824.074 1729975 1467506 6272 0.1645429
8827.984 1732242 1471811 6293 0.1629231
8831.860 1730334 1472806 6312 0.1611454
8835.851 1732828 1477511 6309 0.1593963
8839.771 1734640 1481537 6297 0.1577194
8843.658 1734389 1483882 6285 0.1559936
8847.548 1734925 1486844 6286 0.1543085
8851.404 1735916 1490254 6304 0.1525884
8855.264 1738393 1495108 6306 0.1507627
8859.202 1739502 1498690 6300 0.1490071
8863.144 1739327 1501393 6298 0.1471047
8867.164 1740943 1505555 6301 0.1452655
8871.113 1740245 1507700 6287 0.1434404
8875.028 1743025 1512830 6291 0.1416400
8878.946 1743297 1515867 6284 0.1397910
8882.793 1739390 1515252 6325 0.1379523
8886.756 1741313 1519506 6290 0.1362543
8890.685 1744805 1525254 6282 0.1344821
8894.656 1746263 1529435 6276 0.1325795
8898.668 1744546 1530599 6288 0.1308348
8902.608 1751440 1539557 6297 0.1289436
8906.627 1752997 1544056 6301 0.1269146
8910.574 1742719 1537855 6297 0.1250579
8914.487 1753776 1550218 6289 0.1233752
8918.441 1754208 1553451 6286 0.1215388
8922.361 1751060 1553645 6309 0.1196173
8926.361 1742699 1548953 6304 0.1178557
8930.326 1754660 1562346 6293 0.1160868
8934.371 1758812 1569018 6306 0.1141888
8938.420 1759229 1572510 6303 0.1122024
8942.396 1758633 1574653 6277 0.1105019
8946.414 1762649 1581162 6288 0.1086576
8950.282 1761613 1583174 6298 0.1067982
8954.307 1764300 1588304 6286 0.1050876
8958.260 1764464 1591339 6300 0.1032712
8962.292 1764445 1594193 6280 0.1014683
8966.367 1767759 1600010 6297 0.0997032
8970.369 1765951 1601387 6294 0.0978194
8974.413 1765063 1603400 6282 0.0960600
8978.460 1767271 1608440 6291 0.0941720
8982.434 1760607 1605289 6311 0.0923548
8986.451 1764458 1611716 6286 0.0905443
8990.432 1760777 1611450 6304 0.0886206
8994.495 1752233 1606640 6283 0.0867457
8998.522 1758691 1615378 6312 0.0850012
9002.592 1756755 1616434 6297 0.0832463
9006.705 1762322 1624805 6337 0.0812446
9010.782 1762175 1627905 6330 0.0792545
9014.824 1756093 1625153 6314 0.0774893
9018.871 1766177 1637569 6283 0.0756049
9022.882 1766297 1640833 6289 0.0736812
