# Supplementary material for: Thermodynamic Modeling of Poorly Complexing Metals in Concentrated Electrolyte Solutions: An X-Ray Absorption and UV-Vis Spectroscopic Study of Ni(II) in the NiCl2-MgCl2-H2O System
Source: PLoS One. 2015 Apr 17;10(4):e0119805. doi: 10.1371/journal.pone.0119805 (PMC4401718; doi:10.1371/journal.pone.0119805)
Supplement: S8 Table — (TXT) [file pone.0119805.s008.txt]

#E:\XAFS data\201209-10\1007\qinghai\qscan\5-125um
2012-10-8 1:16
#comment :  
#0
384#
8214.834 1534980 775870 6485 0.6822877
8218.723 1535683 777930 6305 0.6800940
8222.584 1535968 779797 6331 0.6778825
8226.448 1538570 782914 6356 0.6755858
8230.381 1542375 786750 6310 0.6731682
8234.285 1543900 789331 6306 0.6708812
8238.258 1545228 791666 6332 0.6687872
8242.234 1549082 795524 6347 0.6664168
8246.182 1550225 797865 6325 0.6642160
8250.135 1549408 799089 6327 0.6621559
8254.058 1553134 802848 6321 0.6598647
8257.985 1555528 805854 6333 0.6576677
8261.917 1556655 808244 6314 0.6554306
8265.949 1555889 809601 6333 0.6532608
8269.921 1558670 812694 6307 0.6512335
8270.019 1561677 814536 6321 0.6508969
8273.962 1562545 816709 6319 0.6487883
8277.974 1557605 815919 6358 0.6465896
8281.892 1565832 821800 6322 0.6446755
8285.847 1567682 824366 6350 0.6427388
8289.838 1569050 826615 6309 0.6408866
8293.833 1571985 829826 6308 0.6388784
8297.898 1574453 832330 6314 0.6374342
8301.967 1575536 834360 6313 0.6356858
8305.975 1578351 836969 6330 0.6343489
8306.665 1579948 838092 6324 0.6340197
8307.355 1580236 838542 6326 0.6336657
8308.013 1581644 839572 6319 0.6333276
8308.670 1582274 840146 6353 0.6330426
8309.328 1581944 840212 6352 0.6327561
8310.019 1581682 840296 6324 0.6324896
8310.677 1583009 841230 6341 0.6322176
8311.335 1583144 841462 6328 0.6320266
8311.993 1584916 842762 6352 0.6316024
8312.684 1585652 843320 6334 0.6314051
8313.343 1584328 842718 6313 0.6312835
8314.001 1584907 843192 6316 0.6310869
8314.660 1586109 843868 6301 0.6310424
8315.352 1585860 843960 6302 0.6307761
8316.043 1585160 843559 6300 0.6308108
8316.669 1586358 844333 6300 0.6306495
8317.328 1585864 844102 6324 0.6306104
8318.054 1584260 843140 6306 0.6307400
8318.746 1586367 844398 6331 0.6305772
8319.372 1586849 844574 6304 0.6306738
8320.065 1586615 844305 6324 0.6308443
8320.757 1588092 845032 6307 0.6309135
8321.417 1588186 845011 6304 0.6309984
8322.077 1588711 845054 6310 0.6312772
8322.770 1586587 843441 6331 0.6318505
8323.463 1586916 843184 6334 0.6323635
8324.123 1586792 842668 6305 0.6328972
8324.849 1587874 842753 6323 0.6334774
8325.543 1587938 842063 6311 0.6343371
8326.170 1587210 840682 6330 0.6355193
8326.864 1587707 839755 6325 0.6369359
8327.591 1587528 838081 6300 0.6388189
8328.252 1589066 836966 6306 0.6411189
8328.913 1588530 833684 6376 0.6447102
8329.640 1589616 829880 6326 0.6499663
8330.334 1592132 825249 6310 0.6571441
8330.995 1585178 815000 6316 0.6652636
8331.690 1589016 816744 6328 0.6655445
8332.384 1589910 819990 6318 0.6621405
8333.046 1588302 818718 6332 0.6626814
8333.741 1590220 816718 6322 0.6663341
8334.436 1590864 811532 6326 0.6731078
8335.098 1591249 803748 6379 0.6829887
8335.760 1591639 792476 6354 0.6973580
8336.455 1588714 774170 6354 0.7188893
8337.151 1591508 751804 6346 0.7499606
8337.780 1592357 718290 6320 0.7960965
8338.442 1592870 671924 6341 0.8631478
8339.171 1590862 613086 6354 0.9535256
8339.834 1592362 548852 6322 1.0651440
8340.464 1591808 480118 6346 1.1985928
8341.127 1591254 412353 6332 1.3503976
8341.823 1590739 347810 6346 1.5202991
8342.552 1589413 284258 6339 1.7212395
8343.216 1588886 223637 6350 1.9607642
8343.879 1588694 171000 6344 2.2290040
8344.543 1586568 129230 6334 2.5077350
8345.239 1586741 98987 6334 2.7744490
8345.903 1589001 79833 6342 2.9909238
8346.567 1590272 69110 6339 3.1359537
8347.231 1590332 64834 6316 3.1998599
8347.928 1590510 65747 6344 3.1859956
8348.592 1589852 70396 6334 3.1172595
8349.290 1590686 77722 6325 3.0187762
8349.988 1590850 86440 6344 2.9125732
8350.619 1589527 95372 6350 2.8134015
8351.350 1588676 104504 6334 2.7214264
8352.015 1589466 114180 6354 2.6333813
8352.713 1589826 123981 6326 2.5512518
8353.378 1593569 134456 6436 2.4724907
8354.076 1590646 144032 6320 2.4018638
8354.808 1590860 153666 6331 2.3372519
8355.473 1592208 162356 6315 2.2830822
8356.139 1593052 169839 6350 2.2385560
8356.871 1592186 175764 6312 2.2037185
8357.536 1592466 180663 6326 2.1764053
8358.235 1593336 184722 6324 2.1547329
8358.935 1593299 188365 6350 2.1351804
8359.600 1593832 191698 6337 2.1179756
8360.333 1593626 194703 6340 2.1022916
8361.033 1595214 198205 6342 2.0854613
8361.699 1594342 201328 6350 2.0692807
8362.365 1595420 204912 6355 2.0523117
8363.065 1594177 208298 6356 2.0351455
8363.765 1594282 212228 6351 2.0165203
8364.399 1595566 216618 6310 1.9968507
8365.099 1595476 220883 6320 1.9772946
8365.799 1595619 225460 6340 1.9568765
8366.500 1595882 230092 6351 1.9367008
8367.167 1601467 235897 6353 1.9152801
8367.834 1602646 240835 6362 1.8952989
8368.535 1599650 244846 6331 1.8769104
8369.203 1599808 249217 6337 1.8593149
8369.870 1600996 253392 6346 1.8434432
8370.572 1602252 257149 6328 1.8295097
8371.240 1602386 259888 6350 1.8189999
8371.908 1603193 262030 6310 1.8112916
8372.609 1604044 263500 6336 1.8062314
8373.311 1602714 263424 6328 1.8056910
8373.979 1602694 262706 6324 1.8084041
8375.416 1604070 258556 6376 1.8251852
8376.821 1602557 249762 6334 1.8588493
8378.326 1600977 238401 6348 1.9044152
8379.765 1601667 226542 6328 1.9558721
8381.238 1603901 214846 6344 2.0102749
8382.711 1605795 204088 6349 2.0628254
8384.218 1604420 194005 6336 2.1126340
8385.693 1603516 185535 6320 2.1567108
8387.201 1605110 179086 6340 2.1930842
8388.643 1604226 173771 6351 2.2226586
8390.153 1604521 169828 6334 2.2457973
8391.630 1607036 167446 6348 2.2614829
8393.107 1608300 165827 6338 2.2719876
8394.584 1606678 164688 6352 2.2778742
8396.029 1607096 164440 6326 2.2796417
8397.541 1608140 164829 6341 2.2779249
8398.987 1607693 165470 6334 2.2737656
8400.433 1608448 166514 6335 2.2679489
8401.880 1609405 167843 6318 2.2605908
8403.361 1612288 169760 6432 2.2510271
8404.808 1613925 171763 6332 2.2403088
8406.290 1614852 173936 6362 2.2283137
8407.773 1616428 176690 6338 2.2135804
8409.256 1617086 179567 6334 2.1978326
8410.739 1616197 182666 6330 2.1801718
8412.223 1616336 186062 6338 2.1618375
8413.708 1619188 189992 6348 2.1426978
8415.193 1619988 193557 6330 2.1246017
8416.679 1620468 197244 6356 2.1060316
8418.199 1619202 200592 6330 2.0884135
8419.686 1621630 204394 6335 2.0711373
8421.207 1623792 208108 6354 2.0544644
8422.661 1624136 211338 6336 2.0392725
8424.183 1623450 214077 6348 2.0259733
8425.638 1625153 216707 6355 2.0148110
8427.128 1625694 218792 6344 2.0055663
8428.584 1625181 220117 6356 1.9992153
8430.074 1626115 221099 6338 1.9953384
8431.532 1628494 221786 6353 1.9936957
8433.057 1626888 221192 6338 1.9953932
8434.515 1629675 221148 6336 1.9973060
8435.974 1626542 219520 6326 2.0027663
8437.468 1629588 218896 6332 2.0074861
8438.961 1629797 217510 6344 2.0139682
8440.456 1628844 215794 6354 2.0213039
8441.951 1628240 214196 6364 2.0283638
8443.446 1624269 212256 6332 2.0350201
8444.976 1627951 211506 6388 2.0408264
8446.472 1635367 211137 6306 2.0471153
8448.004 1638006 210198 6320 2.0531847
8449.501 1637055 209062 6314 2.0580233
8451.033 1638202 208250 6320 2.0626180
8452.532 1637922 207304 6338 2.0669994
8454.032 1637981 206488 6398 2.0709798
8455.497 1638422 205859 6313 2.0742971
8456.998 1640458 205574 6320 2.0769268
8458.499 1640272 204962 6339 2.0797952
8460.000 1642494 205051 6326 2.0807127
8461.468 1640177 204298 6296 2.0829797
8462.970 1640868 204133 6317 2.0842089
8464.474 1645392 204780 6330 2.0837956
8465.909 1643020 204127 6324 2.0855486
8467.413 1645926 204532 6333 2.0853364
8468.952 1646588 204610 6302 2.0853521
8470.457 1646672 204687 6336 2.0850296
8471.929 1646416 204729 6310 2.0846692
8473.469 1646540 204935 6302 2.0837382
8475.456 1648906 205650 6330 2.0816944
8477.444 1650636 206379 6302 2.0792020
8479.432 1652618 207314 6304 2.0758793
8481.421 1655180 208364 6326 2.0723809
8483.412 1658628 209764 6326 2.0677656
8485.369 1658464 210804 6339 2.0627210
8487.327 1658056 211898 6298 2.0572937
8489.320 1661312 213728 6322 2.0506611
8491.245 1659594 214684 6314 2.0451611
8493.172 1662232 216538 6308 2.0381502
8495.202 1664120 218229 6314 2.0315071
8497.096 1663962 219498 6328 2.0256111
8499.059 1662845 220670 6312 2.0196169
8501.093 1665202 222318 6340 2.0135932
8503.058 1664843 223389 6322 2.0085715
8505.059 1664946 224514 6305 2.0036099
8507.061 1666560 225848 6306 1.9986547
8509.029 1668700 227144 6325 1.9942185
8511.033 1669806 228176 6301 1.9903474
8513.072 1669926 228958 6312 1.9869960
8515.043 1670506 229715 6328 1.9840427
8517.015 1670334 230298 6310 1.9814048
8518.988 1672772 231243 6314 1.9787683
8520.962 1672286 231597 6306 1.9769480
8522.937 1673380 232218 6320 1.9749218
8524.878 1673981 232686 6326 1.9732721
8526.889 1676376 233414 6314 1.9715777
8528.832 1676995 233833 6334 1.9701516
8530.811 1678830 234386 6312 1.9688849
8532.860 1681716 235119 6314 1.9674782
8534.841 1680844 235152 6356 1.9668213
8536.822 1682740 235666 6326 1.9657631
8538.874 1683797 236048 6317 1.9647693
8540.892 1679742 235666 6326 1.9639802
8542.877 1672852 234968 6320 1.9628341
8544.932 1663178 233907 6326 1.9615619
8546.953 1657780 233386 6336 1.9605430
8548.905 1654804 233090 6306 1.9600111
8550.963 1651803 232731 6314 1.9597394
8552.918 1649603 232488 6318 1.9594492
8554.908 1650268 232756 6325 1.9587004
8556.899 1655832 233816 6302 1.9575268
8558.891 1666440 235655 6320 1.9560760
8560.884 1678372 237695 6312 1.9545912
8560.954 1672822 236880 6395 1.9547157
8562.878 1679386 238252 6402 1.9528570
8564.908 1683022 239112 6323 1.9514142
8566.939 1685924 240052 6329 1.9492117
8568.970 1685392 240302 6312 1.9478567
8571.003 1684932 240678 6310 1.9460223
8573.072 1683620 240988 6319 1.9439520
8575.072 1685160 241721 6337 1.9418313
8577.143 1683262 242145 6316 1.9389524
8579.145 1676802 241902 6300 1.9361086
8581.147 1691570 244506 6300 1.9341749
8583.186 1694371 245642 6311 1.9311917
8585.156 1695128 246495 6324 1.9281721
8587.126 1696426 247416 6302 1.9252099
8589.203 1696390 248219 6322 1.9219463
8591.211 1696470 248971 6318 1.9189682
8593.219 1697578 249941 6331 1.9157332
8595.264 1698896 250994 6298 1.9123069
8597.309 1700678 252119 6328 1.9088811
8599.356 1701453 253048 6318 1.9056587
8601.439 1702072 254002 6317 1.9022617
8603.488 1702687 254898 6318 1.8990974
8605.538 1702202 255616 6318 1.8960020
8607.588 1700944 256218 6339 1.8929078
8609.605 1698038 256405 6282 1.8904708
8611.658 1693170 256254 6322 1.8881909
8613.676 1672961 253776 6327 1.8858984
8615.695 1578782 241238 6303 1.8786232
8617.716 1652335 253635 6320 1.8740485
8619.737 1696186 260264 6310 1.8744388
8621.794 1705692 262382 6318 1.8719244
8624.634 1710254 264070 6300 1.8681830
8627.583 1710444 265083 6318 1.8644653
8630.498 1714988 266828 6318 1.8605574
8633.486 1715562 267768 6298 1.8573751
8636.405 1716387 268794 6335 1.8540296
8639.362 1718912 270020 6328 1.8509526
8642.285 1716654 270285 6305 1.8486557
8645.174 1720942 271858 6326 1.8453472
8648.101 1723841 273149 6312 1.8422928
8650.959 1721163 273296 6314 1.8402019
8653.926 1725989 274820 6320 1.8374410
8656.788 1726246 275634 6328 1.8346302
8659.794 1726472 276396 6306 1.8319989
8662.696 1729116 277596 6324 1.8292006
8665.671 1731088 278580 6332 1.8268004
8668.613 1731752 279364 6319 1.8243751
8671.628 1731290 279877 6329 1.8222716
8674.538 1720760 278654 6316 1.8205520
8677.485 1703660 276471 6300 1.8184282
8680.399 1689867 275130 6326 1.8151596
8683.315 1652940 270790 6318 1.8089669
8686.232 1698621 278698 6327 1.8074415
8689.188 1714988 283360 6325 1.8004414
8692.146 1722726 284795 6330 1.7998939
8695.106 1721558 284058 6322 1.8018062
8698.104 1721432 284690 6306 1.7995094
8701.104 1725754 286691 6332 1.7950144
8704.071 1728334 288274 6306 1.7910004
8707.075 1726973 288920 6310 1.7879756
8709.973 1725278 289574 6316 1.7847326
8712.982 1727258 290884 6344 1.7813676
8715.847 1728164 292040 6316 1.7779221
8718.860 1730371 293430 6318 1.7744537
8721.766 1732450 294769 6300 1.7711002
8724.783 1735491 296347 6318 1.7675146
8727.730 1738286 297876 6306 1.7639792
8730.824 1740874 299408 6296 1.7603337
8733.774 1742490 300742 6319 1.7568163
8736.836 1743422 301943 6311 1.7533669
8739.791 1745852 303436 6305 1.7498286
8742.785 1745238 304300 6298 1.7466319
8745.744 1746245 305480 6340 1.7433387
8748.705 1749975 307124 6302 1.7401068
8751.668 1754400 308998 6316 1.7365474
8754.669 1757216 310453 6318 1.7334535
8757.637 1760452 311938 6311 1.7305198
8760.679 1764722 313584 6300 1.7276812
8763.724 1769754 315391 6310 1.7247827
8766.808 1772222 316728 6338 1.7219473
8769.783 1771382 317428 6318 1.7192661
8772.835 1772577 318574 6306 1.7163333
8775.814 1772434 319518 6340 1.7132973
8778.796 1774015 320740 6323 1.7103682
8781.780 1775738 322012 6306 1.7073810
8784.803 1774574 322580 6304 1.7049632
8787.755 1775347 323702 6308 1.7019278
8790.856 1779931 325668 6325 1.6984530
8793.885 1780134 326508 6316 1.6959913
8796.991 1778914 327130 6307 1.6933989
8800.024 1777234 327658 6313 1.6908419
8803.060 1777118 328494 6302 1.6882281
8806.098 1774488 328909 6312 1.6854858
8809.138 1767092 328453 6323 1.6826965
8812.144 1773202 330466 6309 1.6800400
8815.151 1782427 332858 6300 1.6780152
8818.161 1784490 334195 6314 1.6751630
8821.209 1783295 334838 6315 1.6725697
8825.116 1783550 336048 6301 1.6691072
8829.027 1785879 337678 6305 1.6655734
8832.978 1785228 338672 6311 1.6622683
8836.896 1788326 340586 6314 1.6583678
8840.817 1790826 342255 6332 1.6548773
8844.705 1790412 343346 6316 1.6514622
8848.559 1792713 345098 6302 1.6476560
8852.416 1792806 346286 6311 1.6442730
8856.351 1791637 347261 6313 1.6408076
8860.253 1793935 348992 6315 1.6371180
8864.233 1792387 349917 6324 1.6336087
8868.217 1796500 352140 6320 1.6295660
8872.167 1796115 353329 6296 1.6259824
8876.083 1795583 354525 6324 1.6223060
8880.002 1796643 356004 6324 1.6187325
8883.887 1789769 356049 6315 1.6147735
8887.814 1802954 359927 6304 1.6112797
8891.744 1799385 360587 6341 1.6074662
8895.715 1799328 361827 6317 1.6040014
8899.728 1809299 365262 6321 1.6000808
8903.745 1807324 366061 6321 1.5968017
8907.689 1807014 367312 6313 1.5932185
8911.675 1795461 366394 6329 1.5893071
8915.551 1808775 370365 6317 1.5859161
8919.468 1812731 372476 6317 1.5824181
8923.427 1810606 373260 6313 1.5791408
8927.428 1804990 373697 6328 1.5748661
8931.432 1815806 377015 6313 1.5719987
8935.478 1816344 378424 6323 1.5685659
8939.528 1816168 379684 6313 1.5651447
8943.467 1816525 380959 6319 1.5619887
8947.447 1821881 383464 6321 1.5583781
8951.394 1822241 384767 6376 1.5551851
8955.381 1822670 386119 6331 1.5519128
8959.373 1826073 388120 6332 1.5486076
8963.368 1826029 389371 6355 1.5453663
8967.483 1828120 391175 6354 1.5418875
8971.485 1830897 393088 6331 1.5385271
8975.530 1826842 393408 6328 1.5354962
8979.579 1827799 394806 6326 1.5324724
8983.515 1822420 394926 6318 1.5292215
8987.571 1824348 396740 6322 1.5256978
8991.515 1821899 397394 6325 1.5227062
8995.579 1806528 395500 6327 1.5190123
8999.607 1816162 398862 6316 1.5158651
9003.717 1817035 400341 6369 1.5126438
9007.830 1820808 402506 6314 1.5093255
9011.870 1822015 404008 6312 1.5062638
9015.913 1815885 404305 6304 1.5021593
9019.922 1829634 408614 6334 1.4990995
