# Supplementary material for: Thermodynamic Modeling of Poorly Complexing Metals in Concentrated Electrolyte Solutions: An X-Ray Absorption and UV-Vis Spectroscopic Study of Ni(II) in the NiCl2-MgCl2-H2O System
Source: PLoS One. 2015 Apr 17;10(4):e0119805. doi: 10.1371/journal.pone.0119805 (PMC4401718; doi:10.1371/journal.pone.0119805)
Supplement: S9 Table — (XLS) [file pone.0119805.s009.xls]

## Sheet: Sheet1
Wavelength(nm)	0-001	0-002	0-003	1-001	1-002	1-003	2-001	2-002	2-003	3-001	3-002	3-003	4-001	4-002	4-003	5-001	5-002	5-003	6-001	6-002	6-003	7-001	7-002	7-003	8-001	8-002	8-003	9-001	9-002	9-003	10-001	10-002	10-003	11-001	11-002	11-003	12-001	12-002	12-003	13-001	13-002	13-003	14-001	14-002	14-003	15-001	15-002	15-003	16-001
200	0.003	0.002	0.002	0.024	0.023	0.022	0.462	0.455	0.453	1.519	1.51	1.51	3.818	3.738	3.738	5	5	5	5	5	4.817	5	5	5	5	5	5	5	5	5	5	5	5	5	5	5	4.817	4.817	4.817	4.817	4.817	4.817	5	4.817	4.817	5	4.817	4.817	4.817
201	0.002	0.003	0.003	0.016	0.016	0.015	0.336	0.329	0.327	1.201	1.196	1.197	3.136	3.118	3.118	4.817	4.817	4.817	5	5	5	5	5	4.817	4.817	4.516	4.817	4.817	4.817	4.817	4.817	4.817	4.817	5	4.516	4.817	4.817	4.817	4.817	4.817	4.516	4.516	4.817	4.516	4.817	4.516	4.516	4.817	4.817
202	0.003	0.002	0.003	0.011	0.011	0.011	0.249	0.244	0.244	0.969	0.962	0.963	2.684	2.678	2.671	4.516	4.215	4.516	5	5	5	5	5	5	5	5	5	4.817	4.817	5	5	5	4.817	5	5	5	4.817	5	4.817	4.817	5	4.817	5	4.817	4.817	5	4.817	4.817	4.817
203	0.002	0.003	0.003	0.008	0.007	0.007	0.191	0.187	0.186	0.799	0.792	0.792	2.31	2.303	2.312	3.864	3.864	3.864	5	5	5	5	5	5	5	5	5	5	5	5	5	5	5	5	5	4.817	4.817	5	5	5	5	5	5	4.817	4.817	5	4.817	5	4.817
204	0.002	0.002	0.003	0.006	0.006	0.006	0.149	0.146	0.145	0.665	0.661	0.662	2.003	1.997	2.002	3.326	3.326	3.369	5	5	5	5	5	4.817	5	4.817	4.817	4.817	5	4.817	5	5	5	5	4.817	4.817	4.817	5	4.516	4.817	4.817	4.516	4.817	5	4.817	4.817	4.817	4.817	4.817
205	0.002	0.003	0.002	0.005	0.004	0.004	0.12	0.117	0.117	0.566	0.562	0.562	1.75	1.747	1.748	2.972	2.954	2.966	5	5	5	5	5	5	5	5	5	5	5	5	5	5	5	4.817	5	5	4.817	4.817	5	5	4.817	5	5	4.817	4.817	5	5	5	4.817
206	0.002	0.002	0.002	0.005	0.004	0.003	0.098	0.096	0.096	0.483	0.48	0.479	1.527	1.524	1.526	2.608	2.597	2.622	5	5	5	5	5	5	5	5	5	5	5	5	5	5	5	5	5	5	5	5	5	5	5	5	5	5	5	5	4.817	4.817	5
207	0.003	0.003	0.003	0.004	0.003	0.003	0.082	0.08	0.08	0.417	0.413	0.412	1.335	1.33	1.336	2.3	2.291	2.299	4.817	4.817	4.817	5	5	5	5	5	4.817	5	5	5	5	5	5	5	4.817	5	5	4.817	4.817	4.817	5	4.817	4.817	4.516	4.817	4.817	4.817	4.817	4.817
208	0.003	0.003	0.002	0.004	0.003	0.003	0.068	0.067	0.066	0.357	0.354	0.353	1.157	1.154	1.16	2.005	1.998	2.006	4.817	4.817	4.516	5	5	5	5	5	5	5	5	5	5	5	5	5	5	5	5	5	5	4.817	5	4.817	5	5	5	5	4.817	4.817	5
209	0.003	0.003	0.003	0.003	0.003	0.003	0.057	0.056	0.056	0.307	0.304	0.304	1.001	0.997	0.999	1.743	1.74	1.746	3.914	3.914	3.864	5	5	5	5	5	5	5	5	5	5	5	5	5	5	5	5	5	5	5	4.817	5	5	5	4.817	4.817	4.817	5	4.817
210	0.002	0.003	0.003	0.003	0.003	0.003	0.048	0.048	0.047	0.263	0.261	0.262	0.868	0.862	0.866	1.513	1.511	1.516	3.402	3.402	3.419	4.817	5	5	5	5	5	5	5	5	5	5	5	5	5	5	5	5	5	5	5	5	5	5	5	5	5	5	5
211	0.002	0.003	0.003	0.003	0.003	0.002	0.041	0.041	0.04	0.226	0.224	0.224	0.746	0.744	0.743	1.305	1.303	1.308	2.972	2.985	2.991	4.516	5	5	5	5	5	5	5	5	4.817	5	5	5	5	4.817	5	5	5	4.817	4.817	5	5	5	5	5	4.516	5	5
212	0.003	0.003	0.003	0.003	0.003	0.003	0.035	0.034	0.034	0.192	0.19	0.19	0.635	0.634	0.634	1.118	1.116	1.119	2.572	2.572	2.582	4.34	4.119	4.34	4.817	5	5	5	4.817	5	5	4.817	5	5	5	5	4.817	4.817	4.817	5	5	4.817	4.817	4.817	4.817	4.817	5	4.817	4.817
213	0.003	0.002	0.002	0.003	0.002	0.002	0.03	0.029	0.029	0.163	0.162	0.161	0.542	0.541	0.542	0.956	0.953	0.957	2.216	2.219	2.229	3.738	3.738	3.738	5	5	4.817	5	5	5	5	5	5	5	5	5	5	5	5	5	5	5	5	5	5	5	5	5	5
214	0.003	0.003	0.002	0.003	0.002	0.002	0.025	0.024	0.024	0.138	0.136	0.136	0.459	0.457	0.458	0.814	0.811	0.813	1.89	1.893	1.908	3.227	3.227	3.227	5	5	5	5	5	5	5	5	5	5	5	5	5	5	4.817	5	5	5	5	5	5	5	4.817	5	4.817
215	0.002	0.003	0.003	0.002	0.002	0.002	0.021	0.02	0.02	0.115	0.114	0.114	0.385	0.383	0.384	0.686	0.684	0.686	1.604	1.606	1.621	2.752	2.752	2.763	4.516	4.119	4.34	5	5	5	5	5	5	5	5	5	5	5	5	5	5	5	5	4.817	4.817	5	5	4.817	5
216	0.003	0.002	0.002	0.002	0.002	0.002	0.017	0.017	0.017	0.096	0.095	0.095	0.322	0.321	0.321	0.575	0.575	0.577	1.357	1.357	1.367	2.337	2.342	2.351	3.67	3.641	3.67	5	5	5	5	5	5	5	5	5	5	5	5	5	5	5	5	5	5	5	5	5	5
217	0.003	0.003	0.003	0.002	0.002	0.002	0.015	0.014	0.014	0.08	0.079	0.08	0.271	0.269	0.27	0.482	0.482	0.485	1.146	1.145	1.151	1.987	1.992	2.004	3.154	3.174	3.174	5	5	5	5	5	5	5	5	5	5	5	5	5	5	5	5	5	5	5	5	5	5
218	0.003	0.003	0.002	0.002	0.002	0.002	0.012	0.012	0.012	0.067	0.067	0.067	0.228	0.226	0.226	0.402	0.402	0.406	0.969	0.968	0.971	1.681	1.687	1.7	2.713	2.713	2.727	5	5	5	5	5	5	5	5	5	5	5	5	5	5	5	5	5	5	5	5	5	5
219	0.003	0.003	0.003	0.002	0.002	0.001	0.01	0.01	0.01	0.056	0.055	0.055	0.189	0.188	0.188	0.336	0.335	0.337	0.811	0.812	0.814	1.416	1.418	1.429	2.305	2.314	2.319	4.119	4.119	4.34	5	5	5	5	5	5	5	5	5	5	5	5	5	5	5	5	5	5	5
220	0.003	0.003	0.003	0.002	0.002	0.001	0.009	0.008	0.008	0.046	0.046	0.046	0.157	0.157	0.157	0.282	0.281	0.282	0.679	0.682	0.685	1.195	1.195	1.203	1.96	1.966	1.979	3.517	3.517	3.587	5	5	5	5	5	5	5	5	5	5	5	5	5	5	5	5	5	5	5
221	0.003	0.003	0.003	0.002	0.001	0.001	0.007	0.007	0.007	0.039	0.038	0.038	0.131	0.13	0.131	0.237	0.236	0.237	0.573	0.574	0.579	1.014	1.014	1.019	1.667	1.673	1.686	3.061	3.046	3.068	4.516	4.516	4.516	5	5	5	5	5	5	5	5	5	5	5	5	5	5	5	5
222	0.003	0.003	0.003	0.002	0.001	0.001	0.006	0.006	0.005	0.032	0.032	0.032	0.108	0.108	0.108	0.196	0.196	0.197	0.476	0.476	0.481	0.85	0.85	0.854	1.403	1.406	1.415	2.605	2.622	2.633	5	5	5	5	5	5	5	5	5	5	5	5	5	5	5	5	5	5	5
223	0.003	0.003	0.003	0.002	0.001	0.001	0.005	0.005	0.005	0.027	0.027	0.027	0.09	0.089	0.09	0.162	0.162	0.163	0.397	0.398	0.401	0.713	0.713	0.717	1.185	1.189	1.198	2.228	2.237	2.249	4.039	3.914	4.039	5	5	5	5	5	5	5	5	5	5	5	5	5	5	5	5
224	0.003	0.003	0.003	0.002	0.002	0.002	0.004	0.004	0.004	0.023	0.022	0.022	0.075	0.075	0.075	0.136	0.136	0.137	0.334	0.334	0.337	0.601	0.602	0.607	1.005	1.009	1.015	1.907	1.913	1.924	3.402	3.475	3.475	4.516	5	5	5	5	5	5	5	5	5	5	5	5	5	5	5
225	0.003	0.003	0.003	0.002	0.001	0.001	0.004	0.003	0.003	0.019	0.018	0.019	0.062	0.061	0.062	0.112	0.112	0.112	0.278	0.278	0.281	0.502	0.502	0.506	0.845	0.847	0.853	1.619	1.623	1.633	2.954	2.972	2.985	4.34	4.34	4.516	5	5	5	5	5	5	5	5	5	5	5	5	5
226	0.003	0.003	0.003	0.002	0.002	0.001	0.003	0.003	0.002	0.016	0.015	0.015	0.051	0.051	0.051	0.092	0.092	0.093	0.231	0.23	0.233	0.417	0.417	0.421	0.708	0.71	0.715	1.37	1.375	1.384	2.533	2.547	2.567	3.818	3.818	3.818	5	5	5	5	5	5	5	5	5	5	5	5	5
227	0.003	0.003	0.003	0.002	0.001	0.001	0.002	0.002	0.002	0.013	0.012	0.013	0.042	0.042	0.042	0.076	0.076	0.076	0.192	0.192	0.194	0.349	0.348	0.351	0.595	0.597	0.601	1.163	1.167	1.175	2.176	2.187	2.207	3.312	3.34	3.369	5	5	5	5	5	5	5	5	5	5	5	5	5
228	0.003	0.003	0.003	0.002	0.001	0.001	0.002	0.002	0.002	0.011	0.01	0.011	0.034	0.034	0.034	0.063	0.063	0.063	0.157	0.157	0.16	0.289	0.29	0.291	0.495	0.497	0.501	0.977	0.981	0.983	1.845	1.856	1.875	2.863	2.878	2.898	4.34	4.119	4.34	5	5	4.516	5	5	5	5	5	5	5
229	0.003	0.003	0.003	0.002	0.001	0.001	0.002	0.002	0.001	0.009	0.008	0.009	0.028	0.028	0.029	0.052	0.052	0.052	0.13	0.13	0.132	0.241	0.241	0.243	0.414	0.415	0.418	0.825	0.829	0.834	1.576	1.585	1.6	2.464	2.48	2.5	3.703	3.738	3.738	4.516	5	5	5	5	5	5	5	5	5
230	0.003	0.003	0.003	0.001	0.001	0.001	0.001	0.001	0.001	0.007	0.007	0.007	0.023	0.023	0.024	0.042	0.042	0.043	0.108	0.108	0.109	0.201	0.2	0.202	0.346	0.347	0.349	0.695	0.699	0.703	1.346	1.351	1.364	2.121	2.133	2.153	3.249	3.286	3.312	5	5	5	5	5	5	5	5	5	5
231	0.003	0.003	0.003	0.002	0.001	0.001	0.001	0.001	0.001	0.006	0.006	0.006	0.019	0.019	0.019	0.035	0.035	0.035	0.089	0.089	0.09	0.166	0.166	0.167	0.289	0.29	0.292	0.585	0.588	0.592	1.145	1.15	1.159	1.819	1.831	1.846	2.825	2.848	2.868	4.119	4.215	4.119	5	5	5	5	5	5	5
232	0.003	0.002	0.003	0.001	0.001	0.001	0.001	0.001	0	0.005	0.005	0.005	0.016	0.016	0.016	0.029	0.028	0.029	0.074	0.074	0.074	0.138	0.138	0.139	0.242	0.243	0.245	0.493	0.495	0.499	0.975	0.979	0.986	1.557	1.567	1.585	2.44	2.47	2.49	3.703	3.703	3.703	5	4.516	4.516	5	5	5	5
233	0.003	0.003	0.003	0.001	0.002	0.001	0.001	0.001	0.001	0.004	0.004	0.004	0.013	0.013	0.013	0.024	0.024	0.024	0.061	0.061	0.062	0.114	0.114	0.115	0.202	0.202	0.204	0.412	0.414	0.417	0.824	0.829	0.836	1.33	1.336	1.347	2.1	2.123	2.142	3.205	3.227	3.261	4.215	4.516	4.516	5	5	5	5
234	0.003	0.003	0.003	0.002	0.001	0.002	0.001	0.001	0.001	0.004	0.004	0.004	0.011	0.011	0.011	0.02	0.02	0.02	0.051	0.051	0.051	0.095	0.095	0.095	0.167	0.168	0.169	0.346	0.347	0.349	0.696	0.7	0.707	1.135	1.138	1.148	1.8	1.824	1.84	2.795	2.817	2.848	3.972	4.119	4.119	4.516	5	5	4.516
235	0.003	0.003	0.003	0.001	0.001	0.001	0.001	0	0.001	0.003	0.003	0.003	0.009	0.009	0.009	0.016	0.016	0.016	0.041	0.042	0.042	0.078	0.078	0.079	0.138	0.139	0.14	0.289	0.29	0.293	0.586	0.59	0.596	0.962	0.966	0.974	1.54	1.558	1.574	2.421	2.442	2.468	3.641	3.641	3.67	5	5	5	5
236	0.003	0.003	0.003	0.001	0.001	0.001	0	0	0	0.002	0.002	0.002	0.007	0.007	0.007	0.013	0.013	0.013	0.034	0.034	0.035	0.063	0.064	0.064	0.113	0.114	0.114	0.238	0.24	0.242	0.489	0.491	0.496	0.806	0.811	0.819	1.301	1.317	1.33	2.061	2.08	2.105	3.084	3.136	3.164	4.215	4.516	4.516	5
237	0.003	0.003	0.003	0.002	0.001	0.001	0	0	0	0.002	0.002	0.002	0.006	0.006	0.006	0.011	0.011	0.011	0.028	0.028	0.028	0.052	0.053	0.053	0.094	0.094	0.095	0.198	0.199	0.201	0.409	0.412	0.416	0.679	0.684	0.691	1.111	1.124	1.132	1.767	1.784	1.809	2.697	2.723	2.76	3.972	4.119	3.972	5
238	0.003	0.002	0.003	0.001	0.001	0.001	0	0	0	0.001	0.002	0.002	0.005	0.005	0.005	0.009	0.009	0.009	0.023	0.023	0.024	0.043	0.043	0.044	0.077	0.078	0.079	0.165	0.166	0.167	0.343	0.345	0.348	0.574	0.577	0.583	0.942	0.954	0.961	1.509	1.524	1.545	2.327	2.357	2.376	3.402	3.419	3.517	4.215
239	0.003	0.003	0.003	0.001	0.001	0.001	0	0	0	0.001	0.001	0.001	0.004	0.004	0.004	0.007	0.007	0.008	0.019	0.019	0.019	0.035	0.036	0.036	0.064	0.064	0.065	0.136	0.137	0.138	0.286	0.288	0.291	0.481	0.483	0.488	0.795	0.806	0.813	1.283	1.294	1.313	1.991	2.023	2.04	2.96	3.024	3.053	3.864
240	0.003	0.003	0.003	0.002	0.001	0.001	0	0	0	0.001	0.001	0.001	0.003	0.003	0.003	0.006	0.006	0.006	0.016	0.016	0.016	0.03	0.029	0.03	0.053	0.053	0.054	0.114	0.114	0.116	0.241	0.243	0.245	0.406	0.408	0.412	0.675	0.684	0.691	1.1	1.109	1.125	1.715	1.741	1.761	2.567	2.624	2.653	3.385
241	0.003	0.003	0.003	0.002	0.001	0.001	0	0	0	0.001	0.001	0.001	0.002	0.002	0.003	0.005	0.005	0.005	0.014	0.014	0.014	0.025	0.025	0.025	0.044	0.045	0.045	0.095	0.096	0.097	0.203	0.204	0.207	0.344	0.345	0.348	0.575	0.584	0.589	0.942	0.949	0.963	1.477	1.5	1.517	2.232	2.281	2.311	2.985
242	0.003	0.003	0.003	0.001	0.001	0.001	0	0	0	0.001	0.001	0.001	0.002	0.002	0.002	0.004	0.004	0.004	0.011	0.011	0.012	0.021	0.021	0.021	0.037	0.037	0.038	0.08	0.081	0.081	0.171	0.172	0.175	0.293	0.294	0.296	0.491	0.497	0.503	0.81	0.817	0.828	1.273	1.292	1.308	1.94	1.982	2.004	2.608
243	0.003	0.003	0.003	0.001	0.001	0.001	0	0	0	0	0.001	0.001	0.002	0.002	0.002	0.003	0.004	0.003	0.01	0.01	0.01	0.018	0.018	0.018	0.032	0.032	0.032	0.068	0.069	0.069	0.146	0.147	0.149	0.251	0.252	0.255	0.421	0.427	0.432	0.699	0.706	0.716	1.107	1.124	1.137	1.692	1.732	1.755	2.29
244	0.003	0.003	0.003	0.002	0.001	0.001	0	0	0	0	0	0.001	0.001	0.001	0.001	0.003	0.003	0.003	0.008	0.008	0.009	0.015	0.015	0.015	0.027	0.027	0.027	0.057	0.058	0.058	0.123	0.124	0.126	0.213	0.214	0.216	0.359	0.364	0.368	0.599	0.605	0.614	0.953	0.967	0.979	1.466	1.501	1.521	1.991
245	0.003	0.003	0.003	0.002	0.001	0.001	0	0	0	0	0	0	0.001	0.001	0.001	0.002	0.002	0.003	0.007	0.007	0.008	0.013	0.013	0.013	0.023	0.023	0.024	0.049	0.049	0.05	0.105	0.106	0.107	0.182	0.183	0.185	0.309	0.313	0.317	0.517	0.522	0.53	0.83	0.843	0.851	1.275	1.307	1.326	1.747
246	0.003	0.003	0.003	0.001	0.001	0.001	0	0	-0.001	0	0	0	0.001	0.001	0.001	0.002	0.002	0.002	0.006	0.006	0.007	0.011	0.011	0.011	0.02	0.02	0.021	0.042	0.042	0.043	0.09	0.091	0.092	0.156	0.157	0.158	0.266	0.27	0.274	0.447	0.451	0.457	0.719	0.731	0.74	1.114	1.139	1.156	1.529
247	0.003	0.003	0.003	0.002	0.001	0.001	0	0	0	0	0.001	0	0.001	0.001	0.001	0.002	0.002	0.002	0.006	0.005	0.006	0.01	0.01	0.01	0.017	0.017	0.018	0.036	0.036	0.036	0.076	0.077	0.078	0.132	0.133	0.134	0.227	0.23	0.233	0.381	0.384	0.39	0.616	0.626	0.636	0.961	0.982	0.996	1.322
248	0.003	0.003	0.003	0.002	0.001	0.001	0	0	0	0	0	0	0.001	0	0.001	0.001	0.001	0.002	0.005	0.005	0.005	0.009	0.009	0.009	0.015	0.015	0.015	0.031	0.031	0.032	0.065	0.066	0.067	0.113	0.114	0.115	0.195	0.198	0.2	0.328	0.332	0.337	0.534	0.542	0.55	0.836	0.855	0.868	1.151
249	0.003	0.003	0.003	0.002	0.001	0.001	0	0	0	0	0	0	0.001	0.001	0	0.001	0.002	0.002	0.005	0.004	0.005	0.008	0.008	0.008	0.013	0.014	0.013	0.027	0.027	0.027	0.056	0.056	0.057	0.097	0.097	0.098	0.166	0.168	0.17	0.281	0.284	0.288	0.457	0.464	0.471	0.718	0.736	0.747	0.993
250	0.003	0.003	0.003	0.002	0.001	0.001	0	0	0	0	0	0	0	0	0	0.001	0.001	0.001	0.004	0.004	0.004	0.007	0.007	0.007	0.012	0.011	0.012	0.023	0.024	0.024	0.048	0.048	0.049	0.082	0.082	0.084	0.142	0.144	0.145	0.24	0.242	0.247	0.391	0.397	0.402	0.616	0.632	0.643	0.858
251	0.003	0.003	0.003	0.001	0.001	0.001	0	0	0	0	0	0	0	0	0	0.001	0.001	0.001	0.004	0.003	0.004	0.006	0.006	0.006	0.01	0.01	0.01	0.02	0.02	0.02	0.041	0.042	0.042	0.07	0.07	0.071	0.12	0.122	0.124	0.205	0.206	0.211	0.335	0.341	0.345	0.53	0.544	0.554	0.74
252	0.003	0.003	0.003	0.002	0.001	0.001	0	0	0	0	0	0	0	0	0	0.001	0.001	0.001	0.003	0.003	0.003	0.006	0.006	0.006	0.01	0.009	0.009	0.018	0.018	0.018	0.035	0.036	0.036	0.06	0.06	0.061	0.102	0.104	0.105	0.174	0.176	0.179	0.286	0.291	0.295	0.453	0.464	0.473	0.634
253	0.003	0.003	0.003	0.002	0.001	0.001	0	0	0	0	0	0	0.001	0	0	0.001	0.001	0.001	0.003	0.003	0.003	0.005	0.005	0.005	0.008	0.008	0.009	0.016	0.016	0.016	0.031	0.031	0.032	0.052	0.052	0.052	0.087	0.089	0.09	0.149	0.15	0.153	0.244	0.249	0.253	0.388	0.397	0.404	0.545
254	0.003	0.003	0.003	0.002	0.002	0.002	0	0	0	0	0	0	0.001	0	0	0.001	0.001	0.001	0.003	0.003	0.003	0.005	0.005	0.005	0.008	0.008	0.008	0.014	0.014	0.014	0.027	0.027	0.027	0.044	0.044	0.045	0.075	0.076	0.077	0.127	0.128	0.131	0.208	0.212	0.216	0.331	0.339	0.345	0.466
255	0.003	0.003	0.003	0.002	0.002	0.001	0	0	0	0	0	0	0	0	0	0.001	0.001	0.001	0.003	0.003	0.003	0.004	0.004	0.005	0.007	0.007	0.007	0.013	0.013	0.013	0.023	0.024	0.024	0.038	0.039	0.039	0.064	0.065	0.066	0.107	0.109	0.111	0.177	0.18	0.183	0.282	0.29	0.294	0.396
256	0.003	0.003	0.003	0.001	0.001	0.001	0	0	0	0	0	0	0	0	0	0.001	0.001	0.001	0.003	0.002	0.002	0.004	0.004	0.004	0.006	0.007	0.006	0.011	0.011	0.011	0.021	0.021	0.021	0.033	0.033	0.034	0.055	0.056	0.057	0.092	0.093	0.094	0.151	0.154	0.157	0.241	0.248	0.252	0.339
257	0.003	0.003	0.003	0.002	0.002	0.001	0	0	0	0	0	0	0	0	0	0.001	0.001	0.001	0.002	0.002	0.003	0.004	0.004	0.004	0.006	0.006	0.006	0.01	0.011	0.01	0.019	0.019	0.019	0.029	0.029	0.03	0.047	0.049	0.049	0.079	0.08	0.081	0.129	0.132	0.134	0.206	0.212	0.216	0.291
258	0.003	0.003	0.003	0.002	0.002	0.002	0.001	0	0	0	0	0	0	0	0	0.001	0	0	0.002	0.002	0.002	0.003	0.004	0.004	0.006	0.006	0.005	0.01	0.01	0.01	0.016	0.017	0.017	0.026	0.026	0.026	0.041	0.042	0.043	0.068	0.069	0.07	0.11	0.113	0.115	0.176	0.181	0.184	0.249
259	0.003	0.003	0.003	0.002	0.001	0.001	0	0	0	0	0	0	0	0	0	0	0	0	0.002	0.002	0.002	0.003	0.003	0.003	0.005	0.005	0.005	0.008	0.009	0.009	0.014	0.015	0.015	0.022	0.022	0.023	0.036	0.037	0.037	0.058	0.059	0.06	0.094	0.096	0.098	0.149	0.153	0.157	0.212
260	0.003	0.003	0.003	0.002	0.001	0.001	0	0	0	0	0	0	0	0	0	0	0	0	0.002	0.001	0.002	0.003	0.002	0.002	0.004	0.004	0.005	0.007	0.008	0.008	0.013	0.013	0.013	0.02	0.02	0.02	0.031	0.032	0.032	0.05	0.05	0.051	0.08	0.082	0.083	0.127	0.131	0.133	0.18
261	0.003	0.003	0.003	0.002	0.001	0.001	0	0	0	0	0	0	0	0	0	0	0	0	0.001	0.001	0.001	0.002	0.002	0.002	0.004	0.004	0.004	0.007	0.007	0.007	0.012	0.011	0.012	0.017	0.018	0.018	0.027	0.028	0.028	0.043	0.043	0.045	0.069	0.07	0.072	0.109	0.112	0.114	0.154
262	0.003	0.003	0.003	0.002	0.002	0.001	0	0	0	0	0	0	0	-0.001	0	0	0	0	0.001	0.001	0.002	0.002	0.002	0.002	0.004	0.004	0.004	0.006	0.006	0.006	0.01	0.01	0.011	0.015	0.016	0.016	0.024	0.024	0.025	0.037	0.038	0.039	0.059	0.061	0.062	0.094	0.096	0.098	0.132
263	0.003	0.003	0.003	0.002	0.001	0.001	0	0	0	0	0	0	-0.001	0	0	0	0	0	0.001	0.001	0.001	0.002	0.002	0.002	0.003	0.003	0.004	0.006	0.006	0.006	0.009	0.009	0.01	0.014	0.014	0.014	0.021	0.022	0.022	0.032	0.033	0.034	0.051	0.052	0.053	0.08	0.083	0.084	0.113
264	0.003	0.003	0.003	0.002	0.002	0.001	0	0	-0.001	0	0	0	-0.001	0	-0.001	0	0	0	0.001	0.001	0.001	0.002	0.002	0.002	0.003	0.003	0.003	0.005	0.005	0.005	0.008	0.008	0.009	0.013	0.013	0.013	0.019	0.019	0.02	0.029	0.029	0.03	0.044	0.045	0.046	0.069	0.071	0.072	0.097
265	0.003	0.003	0.003	0.002	0.002	0.001	0.001	0	0	0	0	0	0	0	-0.001	0	0	0	0.001	0.001	0.001	0.002	0.002	0.002	0.003	0.003	0.003	0.005	0.005	0.005	0.008	0.008	0.008	0.012	0.012	0.012	0.017	0.018	0.018	0.026	0.026	0.026	0.039	0.04	0.041	0.059	0.061	0.063	0.083
266	0.003	0.003	0.003	0.002	0.002	0.001	0.001	0	0	0	0	0	0	0	0	0	0	0	0.001	0.001	0.001	0.002	0.002	0.002	0.004	0.003	0.003	0.005	0.005	0.005	0.008	0.008	0.008	0.011	0.011	0.011	0.016	0.016	0.017	0.023	0.023	0.024	0.035	0.035	0.036	0.052	0.054	0.055	0.072
267	0.003	0.003	0.003	0.002	0.002	0.001	0	0	0	0	0	0	0	0	-0.001	0	0	0	0.001	0.001	0.001	0.002	0.002	0.002	0.003	0.003	0.003	0.005	0.005	0.005	0.007	0.008	0.008	0.01	0.01	0.01	0.014	0.015	0.015	0.021	0.021	0.021	0.03	0.031	0.032	0.046	0.047	0.048	0.063
268	0.003	0.003	0.003	0.002	0.002	0.001	0	0	0	0	0	0	-0.001	-0.001	-0.001	0	0	0	0.001	0.001	0.001	0.002	0.001	0.001	0.003	0.003	0.003	0.005	0.005	0.005	0.007	0.007	0.007	0.009	0.01	0.01	0.014	0.014	0.014	0.019	0.019	0.02	0.027	0.028	0.029	0.04	0.042	0.042	0.055
269	0.003	0.003	0.003	0.002	0.002	0.001	0	0	0	0	0	0	-0.001	0	-0.001	0	0	0	0.001	0.001	0.001	0.001	0.002	0.002	0.002	0.003	0.003	0.004	0.004	0.004	0.006	0.007	0.007	0.009	0.009	0.009	0.013	0.013	0.013	0.018	0.018	0.018	0.025	0.025	0.026	0.036	0.037	0.038	0.049
270	0.003	0.003	0.003	0.002	0.001	0.001	0	0	0	0	0	0	0	-0.001	-0.001	0	0	0	0.001	0.001	0.001	0.002	0.001	0.002	0.003	0.003	0.003	0.004	0.004	0.004	0.006	0.007	0.007	0.009	0.009	0.009	0.012	0.012	0.012	0.016	0.017	0.017	0.023	0.023	0.024	0.033	0.033	0.034	0.044
271	0.003	0.003	0.003	0.002	0.002	0.001	0	0	0	0	0	0	0	-0.001	0	0	0	0	0.001	0.001	0.001	0.001	0.002	0.002	0.003	0.003	0.003	0.004	0.004	0.004	0.006	0.006	0.007	0.008	0.009	0.009	0.011	0.012	0.012	0.015	0.015	0.016	0.021	0.022	0.022	0.03	0.03	0.031	0.039
272	0.003	0.003	0.003	0.002	0.002	0.001	0.001	0	0	0	0	0	0	0	-0.001	0	0	0	0.001	0.001	0.001	0.002	0.002	0.002	0.003	0.003	0.003	0.004	0.004	0.004	0.006	0.006	0.006	0.008	0.008	0.009	0.011	0.011	0.011	0.014	0.015	0.015	0.02	0.02	0.02	0.027	0.028	0.029	0.035
273	0.003	0.003	0.003	0.002	0.001	0.001	0	0	0	0	0	0	0	-0.001	0	0	0	0	0.001	0.001	0.001	0.002	0.002	0.002	0.003	0.003	0.003	0.004	0.004	0.004	0.006	0.006	0.006	0.008	0.008	0.008	0.011	0.011	0.011	0.014	0.014	0.014	0.019	0.019	0.019	0.025	0.025	0.026	0.032
274	0.003	0.003	0.003	0.002	0.001	0.001	0.001	0	0	0	0	0	0	0	0	0	0	0	0.001	0.001	0.001	0.002	0.001	0.002	0.003	0.003	0.003	0.004	0.004	0.004	0.006	0.006	0.006	0.008	0.008	0.008	0.01	0.011	0.011	0.013	0.013	0.014	0.017	0.018	0.018	0.023	0.024	0.024	0.029
275	0.003	0.003	0.003	0.002	0.002	0.001	0.001	0	0	0	0	0	0	0	0	0	0	0	0.001	0.001	0.001	0.002	0.002	0.002	0.003	0.003	0.003	0.004	0.004	0.004	0.006	0.006	0.006	0.008	0.008	0.008	0.01	0.011	0.011	0.013	0.013	0.013	0.017	0.017	0.017	0.022	0.022	0.023	0.027
276	0.003	0.003	0.003	0.002	0.002	0.002	0.001	0	0	0	0	0	0	0	0	0	0	0	0.001	0.001	0.001	0.002	0.002	0.002	0.003	0.003	0.003	0.005	0.005	0.004	0.006	0.006	0.006	0.008	0.008	0.008	0.01	0.011	0.011	0.013	0.013	0.013	0.016	0.016	0.017	0.021	0.021	0.021	0.026
277	0.003	0.003	0.003	0.002	0.002	0.002	0.001	0.001	0	0	0	0	0	0	0	0	0	0	0.001	0.001	0.001	0.002	0.002	0.002	0.003	0.003	0.003	0.004	0.004	0.004	0.006	0.006	0.006	0.008	0.008	0.008	0.01	0.01	0.01	0.013	0.012	0.013	0.016	0.016	0.016	0.02	0.02	0.021	0.024
278	0.003	0.003	0.003	0.002	0.002	0.002	0.001	0.001	0	0	0.001	0	0	0	0	0	0	0	0.001	0.001	0.001	0.002	0.002	0.002	0.003	0.003	0.003	0.004	0.004	0.004	0.006	0.006	0.006	0.008	0.008	0.008	0.01	0.01	0.011	0.012	0.012	0.012	0.015	0.015	0.015	0.019	0.019	0.019	0.022
279	0.003	0.003	0.003	0.002	0.001	0.001	0.001	0	0	0.001	0	0	0	0	0	0	0	0	0.001	0.001	0.001	0.002	0.002	0.002	0.003	0.003	0.003	0.004	0.004	0.004	0.006	0.006	0.006	0.008	0.008	0.008	0.01	0.01	0.01	0.012	0.012	0.012	0.015	0.015	0.015	0.018	0.018	0.019	0.021
280	0.003	0.003	0.003	0.002	0.001	0.001	0.001	0	0	0	0	0	0	0	0	0	0	0	0.001	0.001	0.001	0.002	0.002	0.002	0.003	0.003	0.003	0.005	0.005	0.004	0.006	0.006	0.006	0.008	0.008	0.008	0.01	0.01	0.01	0.011	0.012	0.012	0.015	0.014	0.015	0.018	0.018	0.018	0.021
281	0.003	0.003	0.003	0.002	0.002	0.002	0.001	0	0	0	0.001	0	0	0	0	0	0	0	0.001	0.001	0.001	0.002	0.002	0.002	0.003	0.003	0.003	0.005	0.005	0.005	0.006	0.007	0.007	0.008	0.008	0.008	0.009	0.01	0.01	0.012	0.012	0.012	0.014	0.015	0.015	0.017	0.018	0.018	0.02
282	0.003	0.003	0.003	0.002	0.002	0.001	0.001	0.001	0	0.001	0.001	0.001	0	0	0	0	0.001	0	0.002	0.001	0.002	0.002	0.002	0.002	0.003	0.003	0.003	0.005	0.005	0.005	0.007	0.006	0.007	0.008	0.008	0.008	0.01	0.01	0.01	0.012	0.012	0.012	0.014	0.014	0.015	0.017	0.018	0.018	0.02
283	0.003	0.003	0.003	0.002	0.002	0.001	0.001	0.001	0	0.001	0.001	0	0	0	0	0.001	0.001	0	0.002	0.001	0.002	0.002	0.002	0.002	0.003	0.003	0.003	0.005	0.005	0.005	0.007	0.007	0.007	0.008	0.008	0.008	0.01	0.01	0.01	0.012	0.012	0.012	0.014	0.015	0.014	0.017	0.017	0.018	0.019
284	0.003	0.003	0.003	0.002	0.002	0.002	0.001	0.001	0.001	0.001	0.001	0.001	0.001	0	0	0	0.001	0.001	0.002	0.002	0.002	0.002	0.002	0.002	0.003	0.003	0.004	0.005	0.005	0.005	0.007	0.007	0.007	0.008	0.008	0.008	0.01	0.01	0.01	0.012	0.012	0.012	0.015	0.014	0.015	0.017	0.017	0.017	0.019
285	0.003	0.003	0.003	0.002	0.002	0.002	0.001	0	0.001	0.001	0.001	0.001	0	0	0	0	0.001	0.001	0.002	0.002	0.002	0.002	0.002	0.002	0.003	0.003	0.003	0.005	0.005	0.005	0.007	0.007	0.007	0.008	0.008	0.008	0.01	0.01	0.01	0.012	0.012	0.012	0.014	0.015	0.015	0.017	0.017	0.017	0.019
286	0.003	0.003	0.003	0.002	0.002	0.001	0	0	0	0	0	0	0	0	0	0	0	0	0.001	0.001	0.001	0.002	0.002	0.002	0.003	0.003	0.003	0.004	0.004	0.005	0.006	0.006	0.006	0.008	0.008	0.008	0.01	0.01	0.01	0.011	0.011	0.012	0.014	0.014	0.014	0.017	0.017	0.017	0.018
287	0.003	0.003	0.003	0.002	0.002	0.001	0.001	0.001	0	0.001	0	0	0	0	0	0	0	0	0.001	0.001	0.001	0.002	0.002	0.002	0.003	0.003	0.003	0.005	0.004	0.004	0.006	0.006	0.006	0.007	0.008	0.008	0.01	0.01	0.01	0.011	0.011	0.012	0.014	0.014	0.014	0.016	0.017	0.017	0.019
288	0.003	0.003	0.003	0.002	0.002	0.002	0.001	0.001	0.001	0.001	0.001	0.001	0	0	0	0.001	0.001	0	0.002	0.002	0.002	0.002	0.002	0.002	0.003	0.003	0.003	0.005	0.005	0.005	0.006	0.007	0.007	0.008	0.008	0.008	0.01	0.01	0.01	0.012	0.012	0.012	0.014	0.014	0.014	0.017	0.017	0.017	0.019
289	0.003	0.003	0.003	0.003	0.002	0.002	0.001	0.001	0	0.001	0.001	0.001	0.001	0	0.001	0.001	0.001	0	0.002	0.002	0.002	0.003	0.002	0.002	0.003	0.003	0.004	0.005	0.005	0.005	0.007	0.007	0.007	0.008	0.008	0.008	0.01	0.01	0.01	0.012	0.012	0.012	0.014	0.014	0.014	0.016	0.017	0.017	0.019
290	0.003	0.003	0.003	0.002	0.002	0.002	0.001	0.001	0.001	0.001	0.001	0.001	0	0.001	0.001	0.001	0.001	0.001	0.002	0.002	0.002	0.002	0.003	0.003	0.003	0.004	0.004	0.005	0.005	0.005	0.007	0.007	0.007	0.008	0.008	0.008	0.01	0.01	0.01	0.012	0.012	0.012	0.014	0.014	0.014	0.016	0.017	0.017	0.018
291	0.003	0.003	0.003	0.002	0.002	0.002	0.001	0.001	0	0.001	0.001	0.001	0.001	0	0	0	0	0.001	0.002	0.002	0.002	0.003	0.002	0.002	0.004	0.003	0.003	0.005	0.005	0.005	0.007	0.007	0.007	0.008	0.008	0.008	0.01	0.01	0.01	0.011	0.011	0.012	0.014	0.014	0.014	0.016	0.017	0.017	0.019
292	0.003	0.003	0.003	0.002	0.002	0.002	0.001	0.001	0.001	0.001	0.001	0.001	0.001	0	0	0.001	0.001	0.001	0.002	0.002	0.002	0.002	0.003	0.002	0.004	0.003	0.004	0.005	0.005	0.005	0.006	0.007	0.007	0.008	0.008	0.008	0.01	0.01	0.01	0.012	0.012	0.012	0.014	0.014	0.014	0.016	0.016	0.017	0.018
293	0.003	0.003	0.003	0.002	0.002	0.002	0.001	0.001	0.001	0.001	0.001	0.001	0.001	0	0.001	0.001	0.001	0.001	0.002	0.002	0.002	0.003	0.003	0.003	0.003	0.003	0.003	0.005	0.005	0.005	0.007	0.007	0.007	0.008	0.008	0.008	0.01	0.01	0.01	0.011	0.011	0.012	0.014	0.014	0.014	0.016	0.016	0.017	0.018
294	0.003	0.003	0.003	0.002	0.002	0.001	0.001	0.001	0	0.001	0	0.001	0	0	0	0	0.001	0	0.002	0.001	0.001	0.002	0.002	0.002	0.003	0.003	0.003	0.005	0.005	0.005	0.006	0.006	0.007	0.007	0.008	0.007	0.009	0.01	0.009	0.011	0.011	0.012	0.013	0.013	0.014	0.015	0.016	0.016	0.018
295	0.003	0.003	0.003	0.002	0.002	0.002	0.001	0.001	0	0.001	0	0	0.001	0	0	0	0	0	0.001	0.001	0.002	0.002	0.002	0.002	0.003	0.003	0.003	0.004	0.004	0.004	0.006	0.006	0.006	0.007	0.007	0.007	0.009	0.009	0.009	0.011	0.011	0.011	0.013	0.013	0.014	0.015	0.016	0.016	0.017
296	0.003	0.003	0.003	0.002	0.002	0.002	0.001	0.001	0.001	0.001	0.001	0.001	0.001	0.001	0.001	0.001	0.001	0.001	0.001	0.002	0.001	0.002	0.003	0.002	0.003	0.003	0.003	0.005	0.005	0.005	0.006	0.006	0.007	0.007	0.008	0.008	0.009	0.01	0.009	0.011	0.011	0.011	0.013	0.013	0.014	0.015	0.016	0.016	0.017
297	0.003	0.003	0.003	0.002	0.002	0.002	0.001	0.001	0.001	0.001	0.001	0.001	0	0	0.001	0.001	0.001	0.001	0.001	0.002	0.002	0.002	0.002	0.002	0.003	0.003	0.003	0.004	0.005	0.005	0.006	0.006	0.006	0.008	0.008	0.008	0.009	0.009	0.01	0.011	0.011	0.011	0.013	0.013	0.013	0.015	0.016	0.016	0.017
298	0.003	0.003	0.003	0.003	0.002	0.002	0.001	0.001	0.001	0.001	0.001	0.001	0.001	0.001	0	0	0.001	0.001	0.002	0.002	0.002	0.002	0.002	0.002	0.003	0.003	0.003	0.005	0.004	0.005	0.006	0.006	0.006	0.008	0.008	0.008	0.009	0.009	0.009	0.011	0.01	0.011	0.013	0.013	0.013	0.014	0.015	0.015	0.017
299	0.003	0.003	0.003	0.002	0.002	0.002	0.001	0.001	0.001	0.001	0.001	0.001	0	0.001	0.001	0.001	0.001	0.001	0.002	0.002	0.002	0.002	0.003	0.002	0.003	0.003	0.003	0.004	0.005	0.005	0.006	0.006	0.006	0.008	0.007	0.007	0.009	0.009	0.009	0.011	0.011	0.011	0.013	0.013	0.013	0.015	0.015	0.015	0.017
300	0.003	0.003	0.003	0.002	0.002	0.002	0.001	0.001	0.001	0.001	0.001	0.001	0.001	0.001	0	0.001	0.001	0.001	0.002	0.002	0.002	0.002	0.002	0.003	0.003	0.003	0.003	0.005	0.004	0.004	0.006	0.006	0.006	0.007	0.007	0.007	0.009	0.009	0.009	0.01	0.011	0.011	0.012	0.013	0.013	0.015	0.015	0.015	0.017
301	0.003	0.003	0.003	0.002	0.002	0.002	0.001	0.001	0.001	0.001	0.001	0.001	0.001	0.001	0.001	0.001	0.001	0.001	0.002	0.002	0.002	0.002	0.003	0.002	0.003	0.003	0.003	0.004	0.004	0.005	0.006	0.006	0.006	0.007	0.007	0.007	0.009	0.009	0.009	0.011	0.011	0.011	0.012	0.012	0.013	0.014	0.015	0.015	0.016
302	0.003	0.003	0.003	0.003	0.002	0.002	0.002	0.001	0.001	0.001	0.001	0.001	0.001	0.001	0.001	0.001	0.001	0.001	0.002	0.002	0.002	0.002	0.002	0.002	0.003	0.003	0.003	0.004	0.004	0.004	0.006	0.006	0.006	0.007	0.007	0.007	0.009	0.009	0.009	0.01	0.01	0.011	0.012	0.013	0.012	0.014	0.014	0.015	0.016
303	0.003	0.003	0.003	0.002	0.002	0.002	0.001	0.001	0.001	0.001	0.001	0.001	0.001	0.001	0	0.001	0.001	0.001	0.002	0.002	0.002	0.003	0.003	0.002	0.003	0.003	0.003	0.004	0.004	0.004	0.006	0.006	0.006	0.007	0.007	0.007	0.009	0.009	0.009	0.01	0.01	0.011	0.012	0.012	0.013	0.014	0.014	0.015	0.016
304	0.003	0.003	0.003	0.003	0.002	0.002	0.002	0.001	0.001	0.001	0.001	0.001	0.001	0.001	0.001	0.001	0.001	0.001	0.002	0.002	0.002	0.003	0.003	0.003	0.003	0.004	0.003	0.005	0.005	0.005	0.006	0.006	0.006	0.007	0.007	0.007	0.009	0.009	0.009	0.01	0.011	0.011	0.012	0.012	0.013	0.014	0.015	0.015	0.016
305	0.003	0.003	0.003	0.002	0.002	0.002	0.001	0.001	0.001	0.001	0.001	0.001	0.001	0.001	0.001	0.002	0.001	0.001	0.002	0.002	0.002	0.002	0.003	0.002	0.004	0.003	0.004	0.005	0.005	0.005	0.006	0.007	0.006	0.007	0.007	0.007	0.009	0.009	0.008	0.01	0.01	0.011	0.012	0.012	0.013	0.014	0.014	0.014	0.015
306	0.004	0.003	0.004	0.003	0.002	0.003	0.002	0.001	0.002	0.001	0.001	0.002	0.001	0.001	0.001	0.002	0.001	0.001	0.002	0.003	0.002	0.003	0.003	0.003	0.004	0.004	0.004	0.005	0.005	0.005	0.007	0.006	0.007	0.008	0.007	0.007	0.009	0.01	0.009	0.011	0.011	0.01	0.012	0.012	0.013	0.014	0.015	0.015	0.015
307	0.003	0.003	0.003	0.003	0.001	0.003	0.001	0.001	0	0.002	0.001	0.002	0.001	0.001	0.001	0.002	0.001	0.001	0.002	0.003	0.002	0.003	0.002	0.002	0.004	0.005	0.003	0.005	0.005	0.005	0.007	0.007	0.006	0.007	0.007	0.007	0.009	0.009	0.009	0.01	0.01	0.01	0.011	0.013	0.012	0.014	0.014	0.014	0.015
308	0.003	0.003	0.004	0.004	0.002	0.003	0.001	0.001	0.001	0.002	0.001	0.002	0.001	0.001	0.001	0.002	0.001	0.001	0.002	0.003	0.002	0.002	0.002	0.003	0.004	0.004	0.004	0.005	0.006	0.005	0.007	0.007	0.007	0.007	0.008	0.007	0.008	0.009	0.009	0.011	0.011	0.01	0.012	0.012	0.012	0.013	0.015	0.014	0.015
309	0.003	0.003	0.004	0.003	0.002	0.003	0.002	0.001	0	0.002	0.001	0.002	0.001	0.002	0.002	0.002	0.001	0.001	0.002	0.002	0.002	0.002	0.003	0.003	0.004	0.005	0.004	0.005	0.006	0.006	0.006	0.007	0.007	0.008	0.008	0.008	0.009	0.01	0.01	0.011	0.011	0.011	0.012	0.012	0.013	0.014	0.015	0.014	0.015
310	0.004	0.004	0.003	0.004	0.003	0.003	0.002	0.002	0.001	0.003	0.001	0.002	0.002	0.002	0.001	0.002	0.002	0.002	0.003	0.004	0.003	0.003	0.003	0.004	0.005	0.005	0.004	0.005	0.007	0.006	0.007	0.008	0.008	0.008	0.007	0.009	0.01	0.011	0.01	0.012	0.011	0.011	0.012	0.013	0.014	0.015	0.015	0.014	0.016
311	0.004	0.003	0.004	0.004	0.002	0.003	0.002	0.002	0.001	0.002	0.001	0.002	0.002	0.001	0.001	0.002	0.002	0.001	0.003	0.003	0.003	0.004	0.004	0.004	0.004	0.006	0.005	0.006	0.007	0.006	0.007	0.008	0.009	0.008	0.008	0.008	0.01	0.01	0.01	0.012	0.012	0.012	0.012	0.014	0.014	0.015	0.015	0.015	0.015
312	0.003	0.003	0.003	0.003	0.003	0.003	0.002	0.001	0.001	0.002	0.001	0.002	0.002	0.001	0.001	0.002	0.001	0.001	0.002	0.004	0.003	0.004	0.003	0.003	0.005	0.005	0.004	0.006	0.007	0.007	0.008	0.009	0.008	0.009	0.008	0.008	0.009	0.01	0.011	0.012	0.012	0.011	0.012	0.013	0.014	0.014	0.015	0.015	0.016
313	0.004	0.003	0.003	0.003	0.002	0.003	0.001	0.002	0.001	0.002	0.002	0.002	0.001	0.002	0.001	0.002	0.002	0.002	0.003	0.004	0.003	0.004	0.004	0.004	0.005	0.006	0.004	0.006	0.007	0.006	0.007	0.009	0.009	0.009	0.01	0.01	0.01	0.01	0.011	0.013	0.012	0.012	0.013	0.013	0.013	0.015	0.016	0.016	0.016
314	0.004	0.003	0.004	0.003	0.002	0.003	0.001	0.001	0.001	0.002	0.002	0.002	0.002	0.002	0.001	0.003	0.002	0.002	0.004	0.004	0.004	0.004	0.005	0.005	0.006	0.006	0.006	0.007	0.008	0.007	0.008	0.009	0.01	0.01	0.009	0.01	0.011	0.013	0.012	0.013	0.013	0.013	0.013	0.014	0.014	0.016	0.016	0.016	0.016
315	0.004	0.004	0.004	0.003	0.003	0.003	0.002	0.002	0.002	0.003	0.002	0.002	0.002	0.003	0.002	0.004	0.003	0.003	0.004	0.004	0.004	0.006	0.005	0.006	0.006	0.007	0.006	0.008	0.009	0.008	0.009	0.01	0.01	0.01	0.01	0.011	0.012	0.013	0.013	0.015	0.014	0.014	0.014	0.016	0.016	0.017	0.018	0.017	0.018
316	0.004	0.003	0.004	0.003	0.003	0.003	0.002	0.002	0.002	0.003	0.002	0.003	0.002	0.003	0.002	0.004	0.002	0.004	0.004	0.005	0.005	0.005	0.005	0.006	0.007	0.008	0.006	0.008	0.009	0.009	0.01	0.01	0.01	0.013	0.011	0.012	0.013	0.013	0.013	0.015	0.015	0.015	0.015	0.016	0.017	0.018	0.018	0.018	0.019
317	0.004	0.003	0.004	0.004	0.003	0.003	0.002	0.001	0.002	0.003	0.002	0.002	0.003	0.004	0.003	0.004	0.002	0.003	0.006	0.006	0.005	0.005	0.006	0.006	0.008	0.008	0.007	0.009	0.009	0.008	0.011	0.012	0.012	0.011	0.012	0.012	0.013	0.014	0.014	0.016	0.015	0.015	0.016	0.017	0.017	0.018	0.019	0.018	0.019
318	0.003	0.003	0.003	0.002	0.002	0.003	0.001	0.001	0.001	0.003	0.002	0.002	0.002	0.003	0.002	0.003	0.003	0.003	0.005	0.005	0.004	0.006	0.006	0.007	0.007	0.008	0.008	0.009	0.01	0.009	0.011	0.012	0.012	0.013	0.013	0.012	0.014	0.014	0.014	0.016	0.015	0.016	0.016	0.018	0.018	0.018	0.019	0.019	0.019
319	0.003	0.003	0.003	0.003	0.002	0.003	0.001	0.001	0.001	0.002	0.002	0.003	0.002	0.003	0.003	0.004	0.003	0.004	0.005	0.006	0.005	0.007	0.006	0.007	0.008	0.009	0.008	0.01	0.011	0.01	0.012	0.012	0.012	0.014	0.014	0.015	0.015	0.016	0.016	0.017	0.017	0.017	0.018	0.018	0.019	0.021	0.021	0.02	0.02
320	0.004	0.003	0.003	0.003	0.002	0.003	0.002	0.002	0.002	0.003	0.003	0.003	0.003	0.004	0.003	0.005	0.004	0.004	0.007	0.007	0.007	0.007	0.007	0.008	0.009	0.01	0.009	0.011	0.012	0.011	0.013	0.014	0.014	0.015	0.015	0.015	0.016	0.018	0.018	0.019	0.017	0.018	0.019	0.02	0.02	0.022	0.022	0.021	0.022
321	0.004	0.003	0.004	0.004	0.003	0.003	0.002	0.002	0.001	0.003	0.002	0.004	0.003	0.004	0.004	0.005	0.005	0.004	0.007	0.008	0.007	0.008	0.009	0.009	0.01	0.01	0.011	0.012	0.014	0.012	0.015	0.015	0.016	0.017	0.017	0.017	0.018	0.019	0.018	0.021	0.02	0.02	0.021	0.021	0.022	0.024	0.024	0.023	0.024
322	0.004	0.003	0.004	0.003	0.002	0.003	0.003	0.002	0.002	0.004	0.003	0.004	0.004	0.005	0.004	0.005	0.005	0.005	0.007	0.008	0.008	0.009	0.009	0.009	0.011	0.012	0.01	0.013	0.015	0.014	0.016	0.016	0.017	0.018	0.018	0.018	0.019	0.02	0.02	0.022	0.022	0.021	0.023	0.023	0.024	0.025	0.026	0.025	0.026
323	0.003	0.003	0.004	0.003	0.003	0.003	0.002	0.002	0.002	0.004	0.003	0.004	0.004	0.005	0.004	0.006	0.005	0.005	0.008	0.009	0.008	0.01	0.01	0.009	0.012	0.012	0.012	0.015	0.016	0.015	0.018	0.018	0.018	0.019	0.019	0.019	0.021	0.022	0.022	0.024	0.023	0.022	0.024	0.025	0.025	0.027	0.027	0.027	0.028
324	0.003	0.003	0.004	0.003	0.002	0.003	0.002	0.002	0.003	0.004	0.002	0.004	0.005	0.005	0.005	0.007	0.006	0.005	0.008	0.01	0.009	0.011	0.011	0.011	0.014	0.014	0.014	0.016	0.017	0.017	0.02	0.02	0.019	0.021	0.021	0.021	0.023	0.024	0.024	0.026	0.025	0.025	0.026	0.027	0.028	0.029	0.029	0.029	0.03
325	0.003	0.003	0.004	0.003	0.003	0.003	0.002	0.003	0.002	0.004	0.004	0.004	0.005	0.005	0.005	0.007	0.007	0.007	0.01	0.011	0.01	0.013	0.013	0.013	0.015	0.016	0.015	0.018	0.019	0.018	0.021	0.022	0.022	0.024	0.024	0.024	0.025	0.026	0.026	0.028	0.028	0.028	0.029	0.03	0.03	0.032	0.032	0.031	0.033
326	0.004	0.004	0.004	0.003	0.003	0.003	0.003	0.002	0.003	0.005	0.004	0.004	0.006	0.006	0.006	0.008	0.007	0.008	0.011	0.012	0.011	0.014	0.013	0.014	0.017	0.017	0.016	0.02	0.021	0.019	0.024	0.024	0.024	0.026	0.026	0.026	0.029	0.029	0.028	0.031	0.031	0.03	0.033	0.032	0.033	0.035	0.035	0.034	0.036
327	0.004	0.003	0.004	0.003	0.003	0.003	0.003	0.003	0.003	0.005	0.004	0.004	0.006	0.007	0.006	0.009	0.008	0.008	0.013	0.013	0.013	0.015	0.015	0.015	0.018	0.018	0.018	0.022	0.022	0.022	0.026	0.026	0.026	0.028	0.028	0.029	0.031	0.031	0.031	0.033	0.034	0.033	0.034	0.035	0.036	0.038	0.038	0.038	0.038
328	0.004	0.003	0.003	0.003	0.002	0.003	0.001	0.002	0.002	0.004	0.004	0.005	0.007	0.006	0.006	0.009	0.008	0.009	0.013	0.014	0.013	0.016	0.017	0.016	0.02	0.021	0.019	0.024	0.025	0.024	0.028	0.028	0.028	0.03	0.03	0.031	0.034	0.034	0.034	0.036	0.036	0.036	0.037	0.039	0.039	0.041	0.041	0.041	0.041
329	0.004	0.004	0.004	0.004	0.002	0.004	0.003	0.003	0.003	0.005	0.005	0.006	0.007	0.008	0.007	0.01	0.01	0.01	0.015	0.016	0.014	0.018	0.019	0.018	0.023	0.023	0.023	0.027	0.027	0.027	0.031	0.031	0.032	0.034	0.034	0.035	0.037	0.037	0.038	0.04	0.04	0.039	0.042	0.043	0.043	0.045	0.046	0.044	0.046
330	0.004	0.004	0.005	0.004	0.003	0.003	0.004	0.003	0.003	0.006	0.006	0.007	0.009	0.009	0.008	0.012	0.011	0.011	0.017	0.017	0.017	0.021	0.02	0.021	0.024	0.025	0.024	0.028	0.03	0.029	0.035	0.034	0.035	0.038	0.037	0.038	0.041	0.041	0.041	0.045	0.044	0.043	0.046	0.047	0.047	0.05	0.05	0.049	0.051
331	0.004	0.004	0.004	0.003	0.003	0.003	0.004	0.003	0.003	0.006	0.006	0.006	0.008	0.009	0.01	0.013	0.012	0.011	0.018	0.018	0.018	0.022	0.021	0.022	0.026	0.026	0.026	0.032	0.032	0.031	0.036	0.037	0.038	0.041	0.04	0.041	0.044	0.044	0.044	0.049	0.047	0.047	0.05	0.05	0.051	0.052	0.053	0.053	0.054
332	0.004	0.003	0.004	0.004	0.003	0.002	0.004	0.003	0.003	0.007	0.006	0.007	0.01	0.01	0.01	0.014	0.013	0.013	0.02	0.02	0.019	0.023	0.024	0.024	0.029	0.029	0.028	0.035	0.035	0.035	0.04	0.04	0.04	0.044	0.044	0.044	0.048	0.049	0.048	0.052	0.051	0.051	0.054	0.054	0.055	0.057	0.058	0.057	0.058
333	0.004	0.003	0.004	0.004	0.002	0.003	0.004	0.004	0.003	0.007	0.006	0.008	0.011	0.011	0.011	0.015	0.014	0.015	0.021	0.022	0.021	0.026	0.025	0.027	0.031	0.031	0.031	0.036	0.037	0.037	0.043	0.044	0.044	0.047	0.048	0.047	0.051	0.052	0.053	0.056	0.055	0.056	0.058	0.059	0.059	0.063	0.063	0.063	0.064
334	0.003	0.003	0.004	0.004	0.003	0.003	0.004	0.004	0.004	0.008	0.007	0.007	0.012	0.012	0.013	0.016	0.016	0.015	0.022	0.023	0.022	0.028	0.028	0.029	0.033	0.034	0.033	0.04	0.041	0.041	0.047	0.047	0.048	0.052	0.051	0.052	0.056	0.056	0.057	0.061	0.06	0.06	0.063	0.064	0.064	0.068	0.067	0.067	0.07
335	0.003	0.004	0.004	0.004	0.003	0.003	0.005	0.003	0.004	0.008	0.007	0.008	0.013	0.013	0.012	0.017	0.016	0.016	0.024	0.025	0.025	0.03	0.03	0.031	0.036	0.037	0.035	0.043	0.044	0.043	0.05	0.051	0.05	0.055	0.055	0.055	0.06	0.061	0.061	0.065	0.065	0.065	0.069	0.069	0.069	0.073	0.073	0.072	0.075
336	0.004	0.003	0.004	0.003	0.002	0.003	0.004	0.004	0.004	0.008	0.007	0.009	0.014	0.014	0.014	0.017	0.017	0.018	0.026	0.026	0.026	0.031	0.032	0.032	0.039	0.039	0.038	0.045	0.047	0.046	0.054	0.054	0.055	0.06	0.059	0.061	0.065	0.064	0.065	0.07	0.068	0.069	0.073	0.074	0.075	0.078	0.078	0.077	0.08
337	0.003	0.003	0.003	0.003	0.002	0.003	0.004	0.004	0.004	0.009	0.007	0.008	0.013	0.015	0.014	0.018	0.019	0.019	0.027	0.028	0.028	0.034	0.034	0.034	0.04	0.041	0.041	0.049	0.05	0.049	0.058	0.058	0.058	0.063	0.063	0.064	0.068	0.069	0.069	0.074	0.074	0.074	0.078	0.078	0.079	0.084	0.084	0.083	0.086
338	0.003	0.002	0.003	0.002	0.002	0.003	0.004	0.004	0.003	0.008	0.008	0.009	0.015	0.015	0.015	0.02	0.019	0.02	0.029	0.03	0.029	0.036	0.037	0.037	0.044	0.044	0.044	0.053	0.053	0.052	0.061	0.062	0.062	0.068	0.067	0.068	0.073	0.074	0.074	0.079	0.079	0.079	0.085	0.085	0.084	0.09	0.089	0.09	0.091
339	0.003	0.003	0.004	0.003	0.003	0.003	0.004	0.004	0.004	0.01	0.01	0.011	0.017	0.016	0.016	0.022	0.021	0.021	0.031	0.033	0.031	0.039	0.04	0.04	0.047	0.048	0.046	0.056	0.057	0.057	0.066	0.067	0.067	0.073	0.073	0.073	0.079	0.08	0.08	0.085	0.085	0.085	0.09	0.091	0.091	0.096	0.096	0.095	0.098
340	0.004	0.003	0.004	0.004	0.003	0.004	0.004	0.005	0.005	0.01	0.01	0.011	0.017	0.018	0.018	0.023	0.023	0.023	0.034	0.035	0.033	0.042	0.043	0.042	0.05	0.051	0.05	0.06	0.061	0.061	0.071	0.072	0.072	0.078	0.078	0.078	0.084	0.085	0.086	0.091	0.091	0.091	0.097	0.097	0.098	0.103	0.103	0.102	0.105
341	0.004	0.003	0.004	0.004	0.003	0.003	0.005	0.005	0.005	0.011	0.01	0.012	0.018	0.018	0.018	0.024	0.024	0.024	0.036	0.037	0.036	0.045	0.044	0.045	0.053	0.053	0.053	0.064	0.066	0.065	0.076	0.077	0.076	0.083	0.083	0.083	0.09	0.091	0.091	0.098	0.097	0.098	0.103	0.104	0.104	0.109	0.11	0.109	0.112
342	0.004	0.003	0.003	0.003	0.002	0.003	0.004	0.005	0.005	0.011	0.01	0.011	0.019	0.02	0.019	0.027	0.025	0.026	0.038	0.039	0.038	0.047	0.047	0.047	0.056	0.057	0.056	0.069	0.069	0.068	0.08	0.081	0.081	0.089	0.088	0.088	0.096	0.096	0.096	0.104	0.104	0.104	0.11	0.11	0.111	0.118	0.117	0.116	0.12
343	0.004	0.003	0.003	0.004	0.002	0.003	0.005	0.005	0.005	0.013	0.012	0.012	0.021	0.021	0.02	0.027	0.027	0.027	0.041	0.041	0.04	0.05	0.05	0.051	0.061	0.061	0.06	0.073	0.074	0.073	0.086	0.086	0.086	0.094	0.094	0.094	0.102	0.103	0.103	0.111	0.11	0.11	0.118	0.117	0.117	0.125	0.124	0.125	0.128
344	0.004	0.003	0.004	0.003	0.002	0.003	0.006	0.005	0.006	0.013	0.012	0.013	0.022	0.023	0.023	0.03	0.029	0.029	0.044	0.044	0.043	0.053	0.054	0.055	0.065	0.065	0.065	0.077	0.078	0.078	0.091	0.09	0.091	0.1	0.1	0.1	0.109	0.109	0.109	0.117	0.118	0.118	0.125	0.124	0.124	0.133	0.133	0.132	0.136
345	0.003	0.003	0.004	0.003	0.002	0.003	0.006	0.006	0.005	0.013	0.012	0.013	0.023	0.023	0.023	0.031	0.03	0.031	0.045	0.046	0.046	0.057	0.056	0.057	0.068	0.068	0.068	0.081	0.083	0.081	0.095	0.097	0.097	0.105	0.106	0.106	0.115	0.116	0.115	0.124	0.125	0.124	0.131	0.133	0.133	0.141	0.14	0.14	0.145
346	0.004	0.003	0.003	0.002	0.002	0.003	0.005	0.004	0.005	0.014	0.013	0.014	0.024	0.025	0.024	0.033	0.032	0.032	0.049	0.049	0.048	0.059	0.059	0.061	0.071	0.072	0.072	0.086	0.088	0.087	0.102	0.103	0.102	0.113	0.112	0.113	0.122	0.123	0.123	0.132	0.132	0.132	0.14	0.14	0.141	0.149	0.149	0.149	0.153
347	0.003	0.003	0.003	0.003	0.003	0.002	0.006	0.007	0.005	0.014	0.014	0.015	0.026	0.026	0.026	0.035	0.034	0.034	0.052	0.052	0.051	0.064	0.063	0.065	0.077	0.076	0.076	0.092	0.094	0.093	0.108	0.109	0.108	0.119	0.119	0.12	0.129	0.131	0.132	0.141	0.14	0.141	0.149	0.15	0.15	0.159	0.159	0.157	0.163
348	0.003	0.002	0.004	0.003	0.003	0.003	0.006	0.006	0.006	0.016	0.015	0.016	0.029	0.029	0.028	0.037	0.037	0.037	0.056	0.056	0.055	0.069	0.069	0.069	0.082	0.083	0.082	0.099	0.1	0.099	0.116	0.117	0.116	0.128	0.127	0.128	0.138	0.14	0.14	0.151	0.15	0.15	0.159	0.159	0.16	0.169	0.17	0.169	0.173
349	0.003	0.003	0.004	0.004	0.003	0.003	0.008	0.008	0.007	0.017	0.016	0.017	0.03	0.03	0.03	0.041	0.039	0.04	0.059	0.061	0.06	0.074	0.073	0.075	0.087	0.088	0.088	0.106	0.108	0.106	0.124	0.125	0.124	0.138	0.137	0.137	0.15	0.15	0.15	0.162	0.161	0.161	0.171	0.172	0.172	0.182	0.182	0.181	0.186
350	0.004	0.003	0.004	0.004	0.003	0.004	0.008	0.007	0.008	0.018	0.018	0.018	0.032	0.033	0.032	0.044	0.043	0.044	0.063	0.065	0.065	0.078	0.079	0.08	0.094	0.095	0.094	0.114	0.115	0.113	0.133	0.133	0.134	0.146	0.146	0.147	0.159	0.16	0.159	0.172	0.172	0.172	0.182	0.183	0.183	0.195	0.194	0.193	0.2
351	0.004	0.004	0.003	0.003	0.003	0.004	0.009	0.008	0.008	0.02	0.019	0.019	0.035	0.035	0.035	0.046	0.046	0.046	0.068	0.069	0.068	0.084	0.085	0.085	0.101	0.102	0.101	0.123	0.123	0.123	0.143	0.143	0.142	0.157	0.156	0.157	0.17	0.17	0.171	0.185	0.184	0.184	0.195	0.195	0.196	0.207	0.207	0.207	0.213
352	0.005	0.003	0.004	0.004	0.003	0.003	0.008	0.008	0.008	0.02	0.02	0.02	0.038	0.037	0.038	0.049	0.049	0.049	0.073	0.073	0.072	0.09	0.091	0.091	0.109	0.108	0.107	0.129	0.131	0.13	0.152	0.152	0.153	0.167	0.168	0.167	0.181	0.182	0.184	0.196	0.196	0.196	0.207	0.208	0.208	0.22	0.22	0.219	0.228
353	0.004	0.004	0.004	0.003	0.002	0.003	0.008	0.009	0.009	0.022	0.021	0.021	0.04	0.04	0.039	0.053	0.052	0.052	0.077	0.079	0.077	0.097	0.097	0.096	0.115	0.116	0.116	0.139	0.14	0.14	0.163	0.163	0.163	0.178	0.179	0.179	0.194	0.195	0.196	0.209	0.209	0.21	0.222	0.222	0.223	0.235	0.236	0.235	0.243
354	0.004	0.003	0.004	0.004	0.004	0.004	0.009	0.009	0.009	0.023	0.023	0.023	0.042	0.042	0.043	0.056	0.056	0.057	0.083	0.084	0.083	0.103	0.104	0.103	0.123	0.123	0.123	0.149	0.149	0.149	0.174	0.174	0.172	0.191	0.19	0.19	0.207	0.208	0.208	0.223	0.224	0.224	0.237	0.237	0.238	0.25	0.251	0.25	0.259
355	0.005	0.003	0.004	0.003	0.002	0.003	0.01	0.01	0.01	0.024	0.024	0.024	0.045	0.045	0.045	0.061	0.059	0.06	0.089	0.089	0.089	0.11	0.11	0.111	0.131	0.133	0.132	0.158	0.16	0.158	0.184	0.185	0.185	0.203	0.203	0.203	0.221	0.22	0.221	0.237	0.237	0.238	0.251	0.251	0.252	0.266	0.266	0.265	0.273
356	0.004	0.004	0.004	0.005	0.004	0.004	0.011	0.011	0.012	0.027	0.026	0.026	0.05	0.049	0.05	0.065	0.065	0.065	0.095	0.096	0.095	0.118	0.118	0.118	0.14	0.142	0.141	0.171	0.172	0.17	0.198	0.198	0.198	0.217	0.218	0.218	0.237	0.236	0.237	0.254	0.252	0.252	0.269	0.269	0.268	0.284	0.283	0.283	0.292
357	0.005	0.004	0.005	0.005	0.004	0.004	0.012	0.013	0.013	0.029	0.028	0.029	0.053	0.053	0.053	0.07	0.07	0.069	0.103	0.104	0.103	0.127	0.128	0.128	0.152	0.152	0.151	0.182	0.182	0.182	0.213	0.212	0.212	0.233	0.233	0.233	0.252	0.252	0.254	0.269	0.269	0.27	0.286	0.288	0.286	0.303	0.302	0.302	0.311
358	0.004	0.004	0.004	0.005	0.004	0.004	0.012	0.014	0.012	0.032	0.03	0.031	0.056	0.057	0.056	0.075	0.074	0.074	0.111	0.111	0.11	0.136	0.136	0.137	0.162	0.162	0.161	0.195	0.196	0.196	0.228	0.226	0.227	0.248	0.249	0.249	0.269	0.269	0.271	0.289	0.289	0.289	0.305	0.306	0.305	0.323	0.323	0.322	0.331
359	0.004	0.004	0.005	0.004	0.004	0.004	0.013	0.013	0.013	0.032	0.032	0.032	0.06	0.061	0.058	0.081	0.081	0.079	0.117	0.119	0.119	0.146	0.146	0.147	0.174	0.173	0.174	0.209	0.21	0.21	0.243	0.243	0.243	0.266	0.265	0.266	0.288	0.288	0.289	0.309	0.308	0.308	0.326	0.328	0.328	0.344	0.344	0.343	0.354
360	0.004	0.003	0.003	0.003	0.002	0.003	0.012	0.013	0.012	0.034	0.033	0.034	0.064	0.064	0.064	0.086	0.085	0.085	0.125	0.127	0.125	0.155	0.156	0.157	0.185	0.186	0.184	0.224	0.224	0.225	0.258	0.259	0.26	0.284	0.284	0.284	0.306	0.307	0.307	0.329	0.329	0.329	0.347	0.348	0.348	0.367	0.366	0.365	0.376
361	0.003	0.004	0.004	0.004	0.003	0.003	0.014	0.014	0.014	0.037	0.036	0.037	0.069	0.07	0.069	0.093	0.092	0.091	0.136	0.137	0.136	0.168	0.169	0.169	0.201	0.201	0.2	0.241	0.242	0.242	0.28	0.28	0.28	0.305	0.305	0.305	0.33	0.331	0.331	0.354	0.353	0.353	0.374	0.375	0.375	0.394	0.395	0.394	0.405
362	0.004	0.003	0.004	0.004	0.002	0.004	0.015	0.015	0.015	0.04	0.039	0.04	0.075	0.075	0.074	0.1	0.099	0.099	0.146	0.148	0.147	0.182	0.183	0.183	0.217	0.217	0.216	0.259	0.261	0.26	0.3	0.301	0.301	0.329	0.33	0.33	0.356	0.356	0.357	0.381	0.381	0.381	0.403	0.404	0.404	0.424	0.425	0.424	0.436
363	0.003	0.003	0.004	0.003	0.002	0.003	0.016	0.016	0.016	0.042	0.042	0.042	0.081	0.081	0.081	0.107	0.107	0.107	0.159	0.159	0.159	0.197	0.197	0.197	0.234	0.234	0.233	0.28	0.281	0.28	0.324	0.324	0.325	0.355	0.354	0.355	0.383	0.384	0.384	0.411	0.41	0.411	0.434	0.434	0.435	0.456	0.457	0.456	0.47
364	0.003	0.004	0.004	0.003	0.003	0.004	0.018	0.017	0.017	0.046	0.045	0.046	0.087	0.087	0.087	0.116	0.115	0.115	0.171	0.171	0.172	0.213	0.212	0.213	0.251	0.252	0.251	0.302	0.302	0.302	0.348	0.349	0.35	0.382	0.381	0.381	0.413	0.414	0.414	0.443	0.441	0.442	0.468	0.468	0.467	0.491	0.491	0.491	0.505
365	0.003	0.003	0.003	0.002	0.003	0.003	0.018	0.018	0.018	0.049	0.049	0.049	0.094	0.095	0.095	0.126	0.125	0.126	0.186	0.186	0.186	0.231	0.231	0.23	0.272	0.273	0.273	0.327	0.327	0.327	0.378	0.378	0.379	0.414	0.414	0.414	0.448	0.448	0.449	0.479	0.478	0.478	0.506	0.507	0.507	0.532	0.531	0.531	0.547
366	0.003	0.003	0.003	0.003	0.003	0.003	0.02	0.02	0.02	0.052	0.053	0.053	0.102	0.102	0.102	0.136	0.136	0.136	0.2	0.2	0.201	0.249	0.249	0.249	0.293	0.293	0.293	0.353	0.353	0.352	0.408	0.408	0.409	0.448	0.447	0.447	0.483	0.483	0.484	0.517	0.516	0.516	0.545	0.545	0.546	0.573	0.572	0.571	0.588
367	0.003	0.003	0.003	0.002	0.003	0.002	0.021	0.021	0.021	0.056	0.057	0.057	0.11	0.11	0.11	0.146	0.146	0.146	0.216	0.216	0.216	0.267	0.268	0.268	0.315	0.315	0.315	0.379	0.379	0.379	0.439	0.439	0.44	0.481	0.481	0.481	0.52	0.52	0.52	0.555	0.555	0.555	0.586	0.586	0.587	0.615	0.614	0.614	0.631
368	0.003	0.003	0.003	0.003	0.003	0.003	0.023	0.022	0.023	0.06	0.061	0.061	0.118	0.118	0.118	0.156	0.157	0.157	0.231	0.232	0.232	0.286	0.286	0.286	0.338	0.338	0.337	0.406	0.406	0.406	0.471	0.471	0.471	0.515	0.516	0.516	0.557	0.557	0.557	0.593	0.594	0.595	0.627	0.627	0.627	0.658	0.658	0.657	0.675
369	0.003	0.003	0.003	0.003	0.003	0.003	0.024	0.024	0.024	0.065	0.065	0.065	0.127	0.127	0.127	0.168	0.168	0.169	0.249	0.248	0.248	0.306	0.307	0.307	0.363	0.363	0.362	0.436	0.435	0.436	0.505	0.506	0.505	0.552	0.552	0.553	0.598	0.598	0.596	0.636	0.637	0.637	0.673	0.673	0.672	0.706	0.706	0.706	0.725
370	0.003	0.003	0.003	0.003	0.003	0.003	0.026	0.026	0.025	0.07	0.07	0.07	0.135	0.136	0.136	0.18	0.18	0.18	0.266	0.266	0.266	0.328	0.328	0.328	0.388	0.388	0.388	0.468	0.466	0.467	0.541	0.541	0.541	0.591	0.591	0.592	0.639	0.639	0.639	0.681	0.681	0.682	0.722	0.721	0.721	0.756	0.756	0.756	0.778
371	0.003	0.003	0.003	0.003	0.003	0.003	0.028	0.027	0.027	0.074	0.074	0.074	0.145	0.145	0.145	0.192	0.193	0.193	0.284	0.284	0.284	0.35	0.351	0.351	0.414	0.415	0.415	0.5	0.5	0.5	0.578	0.578	0.579	0.632	0.631	0.632	0.683	0.684	0.684	0.73	0.73	0.73	0.773	0.773	0.772	0.81	0.81	0.81	0.834
372	0.003	0.003	0.003	0.003	0.002	0.003	0.029	0.029	0.029	0.079	0.079	0.08	0.155	0.155	0.155	0.206	0.206	0.206	0.302	0.303	0.303	0.375	0.374	0.375	0.443	0.443	0.443	0.534	0.534	0.534	0.617	0.617	0.618	0.675	0.674	0.675	0.731	0.731	0.732	0.782	0.782	0.781	0.827	0.827	0.827	0.867	0.866	0.866	0.892
373	0.003	0.003	0.003	0.003	0.003	0.003	0.031	0.031	0.031	0.084	0.084	0.084	0.165	0.165	0.165	0.218	0.219	0.219	0.321	0.322	0.322	0.398	0.398	0.398	0.472	0.471	0.472	0.567	0.568	0.568	0.656	0.657	0.657	0.718	0.718	0.719	0.778	0.779	0.778	0.832	0.832	0.833	0.881	0.881	0.88	0.923	0.923	0.922	0.949
374	0.003	0.003	0.003	0.003	0.003	0.003	0.033	0.033	0.032	0.089	0.089	0.089	0.175	0.175	0.175	0.232	0.232	0.232	0.341	0.341	0.341	0.423	0.423	0.423	0.5	0.501	0.5	0.602	0.602	0.602	0.697	0.697	0.697	0.763	0.763	0.763	0.827	0.827	0.827	0.884	0.884	0.885	0.936	0.935	0.936	0.982	0.982	0.981	1.01
375	0.003	0.003	0.003	0.003	0.003	0.003	0.034	0.034	0.034	0.094	0.094	0.095	0.184	0.184	0.185	0.245	0.245	0.245	0.36	0.361	0.361	0.448	0.448	0.448	0.53	0.53	0.53	0.637	0.638	0.638	0.739	0.739	0.74	0.81	0.81	0.81	0.877	0.878	0.879	0.938	0.938	0.938	0.995	0.994	0.994	1.045	1.044	1.043	1.075
376	0.003	0.003	0.003	0.003	0.003	0.003	0.036	0.036	0.036	0.1	0.1	0.1	0.195	0.195	0.195	0.259	0.259	0.259	0.381	0.382	0.382	0.474	0.474	0.474	0.561	0.561	0.561	0.675	0.674	0.675	0.784	0.784	0.784	0.859	0.859	0.859	0.93	0.93	0.931	0.995	0.995	0.996	1.057	1.057	1.056	1.111	1.11	1.11	1.144
377	0.003	0.003	0.003	0.003	0.003	0.002	0.038	0.038	0.038	0.105	0.105	0.105	0.206	0.206	0.206	0.273	0.273	0.274	0.402	0.402	0.403	0.5	0.501	0.5	0.592	0.592	0.592	0.712	0.712	0.712	0.827	0.828	0.829	0.907	0.907	0.907	0.983	0.984	0.983	1.054	1.053	1.054	1.119	1.12	1.119	1.177	1.176	1.177	1.213
378	0.003	0.003	0.003	0.003	0.003	0.003	0.04	0.04	0.04	0.11	0.111	0.111	0.217	0.217	0.217	0.287	0.287	0.287	0.424	0.423	0.424	0.527	0.527	0.527	0.623	0.623	0.623	0.751	0.751	0.751	0.873	0.873	0.874	0.957	0.957	0.956	1.038	1.038	1.039	1.114	1.113	1.114	1.183	1.184	1.184	1.245	1.245	1.245	1.284
379	0.003	0.003	0.003	0.003	0.003	0.003	0.042	0.042	0.042	0.116	0.116	0.116	0.227	0.227	0.227	0.301	0.301	0.301	0.444	0.444	0.444	0.551	0.552	0.552	0.652	0.652	0.652	0.788	0.788	0.788	0.915	0.915	0.916	1.005	1.004	1.005	1.092	1.092	1.092	1.171	1.172	1.171	1.245	1.245	1.245	1.312	1.312	1.311	1.354
380	0.003	0.003	0.003	0.003	0.003	0.002	0.044	0.044	0.044	0.121	0.121	0.121	0.237	0.237	0.237	0.314	0.314	0.314	0.464	0.464	0.464	0.577	0.577	0.577	0.683	0.683	0.683	0.825	0.826	0.826	0.959	0.959	0.96	1.055	1.055	1.055	1.146	1.147	1.147	1.23	1.231	1.231	1.31	1.31	1.309	1.384	1.383	1.382	1.428
381	0.003	0.003	0.003	0.003	0.003	0.003	0.045	0.045	0.045	0.126	0.126	0.126	0.247	0.247	0.247	0.326	0.327	0.327	0.484	0.484	0.484	0.6	0.601	0.601	0.712	0.713	0.713	0.861	0.861	0.862	1.002	1.002	1.002	1.102	1.103	1.103	1.198	1.199	1.199	1.288	1.289	1.289	1.374	1.374	1.373	1.451	1.451	1.451	1.5
382	0.003	0.003	0.003	0.003	0.003	0.003	0.047	0.047	0.047	0.131	0.131	0.131	0.256	0.257	0.257	0.339	0.339	0.339	0.503	0.503	0.503	0.624	0.624	0.624	0.741	0.741	0.741	0.896	0.896	0.896	1.045	1.045	1.046	1.15	1.15	1.15	1.251	1.252	1.252	1.346	1.347	1.348	1.438	1.438	1.438	1.519	1.521	1.52	1.572
383	0.003	0.003	0.003	0.003	0.003	0.002	0.049	0.048	0.048	0.136	0.135	0.136	0.266	0.266	0.266	0.352	0.352	0.352	0.522	0.521	0.522	0.647	0.647	0.648	0.769	0.769	0.769	0.93	0.93	0.931	1.086	1.086	1.087	1.196	1.196	1.196	1.303	1.303	1.304	1.405	1.405	1.406	1.502	1.501	1.501	1.588	1.588	1.587	1.646
384	0.003	0.003	0.003	0.003	0.003	0.003	0.05	0.05	0.05	0.14	0.14	0.14	0.275	0.275	0.274	0.363	0.363	0.364	0.539	0.539	0.539	0.67	0.67	0.67	0.796	0.796	0.796	0.964	0.964	0.963	1.127	1.126	1.127	1.241	1.242	1.241	1.354	1.355	1.355	1.463	1.462	1.464	1.564	1.563	1.563	1.66	1.658	1.658	1.72
385	0.003	0.003	0.003	0.003	0.003	0.003	0.052	0.051	0.052	0.144	0.144	0.145	0.283	0.283	0.283	0.374	0.374	0.375	0.556	0.556	0.556	0.691	0.691	0.691	0.822	0.822	0.822	0.995	0.995	0.996	1.165	1.165	1.166	1.285	1.286	1.286	1.404	1.405	1.405	1.517	1.519	1.519	1.625	1.624	1.625	1.727	1.728	1.727	1.792
386	0.003	0.003	0.003	0.003	0.003	0.003	0.053	0.053	0.053	0.148	0.148	0.149	0.29	0.29	0.29	0.385	0.385	0.385	0.571	0.572	0.572	0.711	0.711	0.711	0.846	0.846	0.846	1.025	1.026	1.026	1.202	1.202	1.204	1.328	1.329	1.329	1.453	1.454	1.455	1.573	1.572	1.574	1.687	1.687	1.688	1.795	1.795	1.795	1.863
387	0.003	0.003	0.003	0.003	0.003	0.003	0.055	0.054	0.054	0.152	0.152	0.152	0.297	0.297	0.297	0.394	0.395	0.395	0.586	0.586	0.586	0.729	0.729	0.73	0.869	0.869	0.869	1.054	1.054	1.055	1.236	1.237	1.237	1.368	1.369	1.37	1.5	1.5	1.501	1.625	1.625	1.627	1.747	1.747	1.747	1.86	1.863	1.861	1.935
388	0.003	0.003	0.003	0.003	0.003	0.003	0.055	0.055	0.055	0.155	0.155	0.155	0.303	0.303	0.303	0.402	0.403	0.403	0.598	0.598	0.598	0.745	0.745	0.745	0.887	0.888	0.888	1.079	1.079	1.08	1.267	1.267	1.268	1.405	1.405	1.405	1.541	1.541	1.543	1.674	1.674	1.674	1.8	1.801	1.802	1.921	1.922	1.923	2
389	0.003	0.004	0.003	0.003	0.003	0.003	0.056	0.056	0.056	0.158	0.157	0.158	0.308	0.308	0.308	0.409	0.409	0.41	0.607	0.608	0.608	0.759	0.758	0.758	0.903	0.903	0.903	1.1	1.1	1.1	1.293	1.295	1.295	1.436	1.437	1.437	1.576	1.577	1.579	1.715	1.715	1.717	1.848	1.85	1.849	1.976	1.976	1.978	2.062
390	0.003	0.003	0.003	0.003	0.003	0.003	0.057	0.057	0.057	0.159	0.16	0.16	0.312	0.312	0.312	0.415	0.415	0.415	0.616	0.616	0.617	0.77	0.77	0.77	0.917	0.918	0.918	1.119	1.119	1.119	1.317	1.319	1.319	1.465	1.466	1.466	1.611	1.612	1.614	1.756	1.758	1.758	1.895	1.897	1.897	2.032	2.032	2.031	2.122
391	0.003	0.003	0.003	0.003	0.003	0.003	0.058	0.057	0.057	0.161	0.161	0.161	0.315	0.315	0.315	0.419	0.419	0.419	0.623	0.623	0.623	0.779	0.779	0.779	0.928	0.928	0.928	1.134	1.135	1.135	1.338	1.338	1.339	1.489	1.49	1.491	1.641	1.642	1.643	1.791	1.791	1.793	1.936	1.938	1.939	2.079	2.08	2.081	2.174
392	0.003	0.003	0.003	0.003	0.003	0.003	0.058	0.058	0.058	0.162	0.162	0.162	0.317	0.317	0.317	0.422	0.422	0.422	0.627	0.627	0.628	0.785	0.785	0.785	0.936	0.937	0.936	1.145	1.146	1.146	1.353	1.353	1.356	1.508	1.509	1.509	1.666	1.666	1.667	1.82	1.821	1.824	1.971	1.973	1.975	2.119	2.121	2.121	2.22
393	0.003	0.003	0.003	0.003	0.003	0.003	0.058	0.058	0.058	0.163	0.163	0.163	0.318	0.318	0.318	0.424	0.424	0.424	0.631	0.631	0.631	0.789	0.79	0.79	0.943	0.943	0.943	1.154	1.155	1.155	1.367	1.367	1.368	1.524	1.525	1.526	1.685	1.687	1.689	1.847	1.846	1.849	2.005	2.006	2.006	2.159	2.16	2.161	2.262
394	0.003	0.003	0.003	0.003	0.003	0.003	0.058	0.058	0.058	0.163	0.163	0.163	0.319	0.319	0.319	0.425	0.425	0.425	0.632	0.632	0.633	0.792	0.793	0.792	0.946	0.947	0.947	1.161	1.161	1.162	1.377	1.377	1.378	1.537	1.539	1.538	1.703	1.704	1.707	1.868	1.867	1.87	2.031	2.036	2.036	2.192	2.192	2.194	2.297
395	0.003	0.003	0.003	0.003	0.003	0.003	0.058	0.058	0.058	0.163	0.163	0.163	0.319	0.319	0.319	0.425	0.425	0.425	0.632	0.632	0.633	0.793	0.793	0.794	0.948	0.948	0.949	1.165	1.165	1.165	1.383	1.384	1.385	1.547	1.548	1.549	1.717	1.719	1.72	1.888	1.889	1.89	2.056	2.059	2.061	2.224	2.227	2.227	2.34
396	0.003	0.003	0.003	0.003	0.003	0.003	0.058	0.058	0.057	0.162	0.162	0.162	0.318	0.318	0.318	0.423	0.423	0.423	0.631	0.631	0.631	0.792	0.792	0.793	0.947	0.947	0.948	1.165	1.166	1.166	1.387	1.388	1.389	1.554	1.554	1.555	1.728	1.728	1.731	1.902	1.901	1.903	2.076	2.078	2.081	2.246	2.249	2.249	2.369
397	0.003	0.003	0.003	0.003	0.003	0.003	0.057	0.057	0.057	0.161	0.161	0.161	0.316	0.316	0.316	0.421	0.421	0.422	0.628	0.628	0.629	0.789	0.789	0.789	0.944	0.945	0.945	1.164	1.163	1.164	1.386	1.388	1.39	1.556	1.557	1.557	1.732	1.734	1.735	1.911	1.912	1.916	2.09	2.094	2.094	2.269	2.274	2.274	2.391
398	0.003	0.003	0.003	0.003	0.003	0.003	0.057	0.057	0.057	0.16	0.16	0.16	0.313	0.313	0.313	0.418	0.418	0.418	0.624	0.624	0.624	0.783	0.784	0.784	0.939	0.939	0.94	1.159	1.159	1.16	1.384	1.385	1.387	1.556	1.556	1.558	1.736	1.737	1.74	1.917	1.919	1.922	2.105	2.103	2.107	2.287	2.292	2.292	2.417
399	0.003	0.003	0.003	0.003	0.003	0.003	0.056	0.056	0.056	0.158	0.158	0.158	0.31	0.31	0.31	0.413	0.414	0.414	0.618	0.618	0.618	0.777	0.777	0.777	0.933	0.932	0.933	1.152	1.152	1.152	1.378	1.379	1.38	1.551	1.552	1.552	1.732	1.735	1.736	1.919	1.921	1.923	2.107	2.112	2.112	2.295	2.3	2.303	2.424
400	0.003	0.003	0.003	0.003	0.003	0.003	0.055	0.055	0.055	0.156	0.156	0.156	0.306	0.306	0.306	0.409	0.408	0.409	0.611	0.611	0.611	0.768	0.769	0.769	0.923	0.924	0.924	1.142	1.142	1.144	1.369	1.37	1.372	1.544	1.545	1.546	1.728	1.73	1.733	1.918	1.921	1.921	2.112	2.115	2.115	2.304	2.307	2.31	2.442
401	0.003	0.003	0.003	0.003	0.003	0.003	0.055	0.055	0.054	0.153	0.153	0.153	0.302	0.301	0.302	0.402	0.402	0.403	0.603	0.603	0.603	0.758	0.759	0.759	0.912	0.912	0.913	1.129	1.13	1.131	1.358	1.358	1.36	1.533	1.534	1.535	1.719	1.72	1.723	1.912	1.911	1.914	2.106	2.109	2.109	2.301	2.307	2.312	2.445
402	0.003	0.003	0.003	0.003	0.003	0.003	0.054	0.054	0.054	0.151	0.151	0.151	0.297	0.297	0.297	0.396	0.396	0.396	0.594	0.594	0.594	0.747	0.747	0.748	0.9	0.901	0.901	1.116	1.117	1.117	1.344	1.345	1.346	1.521	1.521	1.522	1.708	1.71	1.712	1.901	1.905	1.906	2.103	2.106	2.109	2.301	2.312	2.31	2.449
403	0.003	0.003	0.003	0.003	0.003	0.003	0.053	0.053	0.053	0.148	0.148	0.148	0.291	0.291	0.291	0.389	0.389	0.389	0.583	0.584	0.584	0.735	0.735	0.735	0.886	0.886	0.887	1.1	1.1	1.101	1.326	1.327	1.329	1.503	1.505	1.506	1.691	1.694	1.696	1.887	1.889	1.893	2.09	2.094	2.096	2.294	2.299	2.304	2.442
404	0.003	0.003	0.003	0.003	0.003	0.003	0.052	0.052	0.052	0.145	0.145	0.145	0.286	0.285	0.286	0.381	0.381	0.381	0.572	0.572	0.573	0.721	0.721	0.721	0.87	0.871	0.871	1.082	1.083	1.083	1.307	1.309	1.31	1.485	1.486	1.487	1.674	1.675	1.678	1.87	1.872	1.876	2.075	2.079	2.082	2.283	2.288	2.294	2.438
405	0.003	0.003	0.003	0.003	0.003	0.003	0.051	0.05	0.05	0.142	0.142	0.142	0.279	0.28	0.279	0.372	0.372	0.373	0.561	0.56	0.561	0.706	0.706	0.707	0.854	0.854	0.855	1.063	1.063	1.064	1.286	1.287	1.289	1.463	1.465	1.466	1.652	1.653	1.657	1.851	1.851	1.856	2.058	2.062	2.066	2.268	2.276	2.278	2.419
406	0.003	0.003	0.003	0.003	0.003	0.003	0.049	0.049	0.049	0.138	0.138	0.139	0.273	0.273	0.273	0.364	0.364	0.364	0.548	0.548	0.549	0.691	0.691	0.692	0.837	0.836	0.837	1.042	1.043	1.043	1.264	1.264	1.266	1.441	1.442	1.444	1.628	1.63	1.634	1.828	1.83	1.834	2.036	2.041	2.043	2.247	2.253	2.262	2.405
407	0.003	0.003	0.003	0.003	0.003	0.003	0.048	0.048	0.048	0.135	0.135	0.135	0.266	0.266	0.266	0.355	0.355	0.355	0.535	0.535	0.535	0.675	0.675	0.676	0.818	0.818	0.818	1.02	1.02	1.021	1.239	1.24	1.242	1.415	1.417	1.418	1.603	1.604	1.606	1.802	1.806	1.809	2.013	2.017	2.018	2.223	2.232	2.235	2.388
408	0.003	0.003	0.003	0.003	0.003	0.003	0.047	0.047	0.047	0.131	0.131	0.132	0.26	0.26	0.26	0.346	0.346	0.346	0.522	0.522	0.522	0.659	0.659	0.659	0.799	0.8	0.8	0.998	0.999	1	1.216	1.217	1.218	1.389	1.39	1.392	1.577	1.579	1.58	1.776	1.778	1.782	1.986	1.992	1.993	2.198	2.209	2.213	2.364
409	0.003	0.003	0.003	0.003	0.003	0.003	0.046	0.046	0.046	0.128	0.127	0.128	0.252	0.252	0.252	0.336	0.336	0.336	0.508	0.508	0.508	0.641	0.641	0.642	0.777	0.778	0.779	0.973	0.973	0.974	1.188	1.189	1.19	1.358	1.359	1.361	1.544	1.547	1.55	1.744	1.748	1.751	1.953	1.959	1.96	2.169	2.175	2.179	2.335
410	0.003	0.003	0.003	0.003	0.003	0.003	0.044	0.044	0.044	0.123	0.123	0.124	0.244	0.244	0.244	0.326	0.326	0.326	0.492	0.492	0.492	0.623	0.622	0.623	0.755	0.755	0.756	0.947	0.947	0.948	1.159	1.16	1.161	1.326	1.327	1.328	1.51	1.512	1.517	1.709	1.713	1.716	1.917	1.923	1.926	2.132	2.142	2.144	2.297
411	0.003	0.003	0.003	0.003	0.003	0.003	0.043	0.043	0.043	0.119	0.119	0.12	0.236	0.236	0.236	0.315	0.315	0.315	0.476	0.476	0.477	0.604	0.604	0.604	0.732	0.733	0.733	0.92	0.921	0.922	1.127	1.128	1.13	1.293	1.294	1.295	1.476	1.479	1.481	1.673	1.676	1.68	1.879	1.884	1.888	2.095	2.104	2.109	2.264
412	0.003	0.003	0.003	0.003	0.003	0.003	0.042	0.041	0.041	0.115	0.115	0.116	0.228	0.228	0.228	0.305	0.305	0.305	0.46	0.46	0.46	0.584	0.584	0.585	0.709	0.709	0.709	0.892	0.893	0.894	1.094	1.096	1.098	1.258	1.259	1.26	1.438	1.441	1.444	1.632	1.636	1.639	1.839	1.843	1.849	2.055	2.063	2.068	2.22
413	0.003	0.003	0.003	0.003	0.003	0.003	0.04	0.04	0.04	0.111	0.111	0.111	0.22	0.22	0.22	0.294	0.293	0.294	0.444	0.443	0.444	0.564	0.564	0.564	0.685	0.684	0.685	0.863	0.863	0.865	1.061	1.062	1.064	1.221	1.222	1.224	1.399	1.401	1.404	1.59	1.594	1.597	1.795	1.801	1.806	2.009	2.022	2.025	2.176
414	0.003	0.003	0.003	0.003	0.003	0.003	0.038	0.038	0.038	0.106	0.106	0.106	0.21	0.21	0.21	0.281	0.281	0.282	0.425	0.425	0.425	0.541	0.541	0.542	0.658	0.658	0.658	0.831	0.831	0.833	1.024	1.024	1.026	1.18	1.182	1.184	1.354	1.357	1.36	1.543	1.547	1.551	1.747	1.752	1.756	1.958	1.967	1.972	2.123
415	0.003	0.003	0.003	0.003	0.003	0.003	0.036	0.036	0.036	0.101	0.101	0.102	0.201	0.201	0.201	0.269	0.269	0.269	0.407	0.406	0.407	0.519	0.519	0.519	0.631	0.632	0.632	0.799	0.799	0.8	0.986	0.987	0.989	1.14	1.141	1.144	1.309	1.312	1.315	1.496	1.5	1.505	1.697	1.705	1.706	1.905	1.918	1.921	2.072
416	0.003	0.003	0.002	0.002	0.002	0.002	0.035	0.035	0.035	0.096	0.096	0.097	0.192	0.191	0.192	0.257	0.257	0.257	0.388	0.388	0.389	0.496	0.496	0.496	0.605	0.605	0.606	0.767	0.767	0.768	0.948	0.949	0.951	1.099	1.1	1.102	1.265	1.267	1.27	1.449	1.452	1.457	1.646	1.652	1.654	1.853	1.863	1.867	2.018
417	0.003	0.003	0.003	0.003	0.003	0.003	0.034	0.034	0.033	0.092	0.092	0.092	0.183	0.183	0.183	0.245	0.245	0.245	0.371	0.37	0.371	0.473	0.473	0.474	0.578	0.579	0.579	0.733	0.734	0.735	0.91	0.911	0.913	1.056	1.058	1.06	1.218	1.221	1.224	1.401	1.403	1.407	1.591	1.598	1.602	1.797	1.808	1.814	1.959
418	0.003	0.003	0.003	0.003	0.003	0.003	0.032	0.032	0.032	0.088	0.088	0.088	0.174	0.174	0.174	0.233	0.233	0.234	0.353	0.353	0.353	0.451	0.451	0.452	0.553	0.553	0.553	0.702	0.703	0.703	0.874	0.875	0.876	1.014	1.016	1.018	1.174	1.177	1.18	1.351	1.354	1.358	1.54	1.545	1.55	1.743	1.753	1.759	1.902
419	0.003	0.003	0.003	0.003	0.003	0.003	0.03	0.03	0.03	0.083	0.083	0.083	0.165	0.165	0.165	0.221	0.221	0.222	0.335	0.335	0.335	0.428	0.428	0.429	0.526	0.526	0.526	0.669	0.67	0.671	0.835	0.837	0.838	0.972	0.973	0.975	1.127	1.13	1.134	1.3	1.303	1.307	1.485	1.492	1.496	1.684	1.695	1.701	1.841
420	0.003	0.003	0.003	0.003	0.003	0.003	0.029	0.029	0.029	0.079	0.079	0.079	0.156	0.156	0.156	0.21	0.21	0.21	0.319	0.318	0.319	0.407	0.407	0.408	0.501	0.501	0.501	0.638	0.639	0.64	0.799	0.8	0.802	0.931	0.933	0.935	1.083	1.086	1.089	1.251	1.255	1.258	1.435	1.441	1.445	1.629	1.64	1.646	1.787
421	0.003	0.003	0.003	0.003	0.003	0.003	0.027	0.027	0.027	0.074	0.074	0.074	0.147	0.147	0.147	0.198	0.198	0.198	0.301	0.301	0.301	0.385	0.385	0.386	0.474	0.474	0.475	0.606	0.607	0.608	0.761	0.762	0.764	0.89	0.891	0.892	1.035	1.039	1.043	1.202	1.204	1.208	1.378	1.385	1.389	1.568	1.579	1.586	1.725
422	0.003	0.003	0.003	0.003	0.003	0.003	0.026	0.026	0.026	0.07	0.07	0.07	0.139	0.138	0.138	0.187	0.187	0.187	0.285	0.284	0.285	0.364	0.364	0.364	0.448	0.448	0.449	0.575	0.576	0.577	0.723	0.724	0.726	0.849	0.85	0.851	0.989	0.991	0.995	1.151	1.154	1.157	1.323	1.33	1.334	1.509	1.521	1.527	1.662
423	0.003	0.003	0.003	0.003	0.003	0.003	0.024	0.024	0.024	0.066	0.066	0.066	0.13	0.13	0.13	0.176	0.176	0.176	0.268	0.268	0.268	0.343	0.343	0.344	0.423	0.423	0.424	0.545	0.546	0.547	0.686	0.687	0.689	0.808	0.81	0.811	0.944	0.946	0.95	1.101	1.104	1.107	1.268	1.275	1.279	1.452	1.463	1.469	1.6
424	0.003	0.003	0.003	0.003	0.003	0.003	0.023	0.023	0.023	0.062	0.062	0.062	0.122	0.122	0.122	0.164	0.165	0.165	0.252	0.251	0.252	0.323	0.323	0.323	0.398	0.398	0.399	0.514	0.515	0.516	0.65	0.651	0.652	0.766	0.768	0.769	0.898	0.901	0.904	1.05	1.053	1.056	1.213	1.219	1.224	1.391	1.402	1.408	1.535
425	0.003	0.003	0.003	0.003	0.003	0.003	0.022	0.021	0.021	0.058	0.058	0.058	0.114	0.114	0.114	0.154	0.154	0.155	0.237	0.237	0.237	0.304	0.304	0.305	0.375	0.376	0.376	0.486	0.487	0.488	0.616	0.617	0.618	0.727	0.729	0.73	0.856	0.859	0.862	1.002	1.005	1.009	1.162	1.168	1.172	1.334	1.345	1.351	1.477
426	0.003	0.003	0.003	0.003	0.003	0.003	0.02	0.02	0.02	0.054	0.054	0.054	0.107	0.107	0.107	0.144	0.144	0.145	0.222	0.222	0.223	0.286	0.286	0.286	0.353	0.354	0.354	0.458	0.459	0.46	0.584	0.584	0.586	0.69	0.691	0.693	0.814	0.817	0.82	0.955	0.958	0.962	1.111	1.116	1.121	1.277	1.288	1.295	1.418
427	0.003	0.003	0.003	0.003	0.003	0.003	0.019	0.019	0.019	0.051	0.051	0.051	0.1	0.1	0.1	0.135	0.135	0.136	0.208	0.208	0.209	0.269	0.269	0.269	0.332	0.333	0.333	0.432	0.432	0.433	0.552	0.553	0.554	0.653	0.654	0.657	0.773	0.776	0.779	0.91	0.912	0.916	1.059	1.066	1.069	1.222	1.233	1.239	1.358
428	0.003	0.003	0.003	0.003	0.003	0.003	0.018	0.018	0.018	0.047	0.048	0.048	0.093	0.094	0.094	0.127	0.126	0.127	0.195	0.195	0.196	0.252	0.252	0.253	0.313	0.313	0.314	0.407	0.407	0.408	0.522	0.523	0.524	0.619	0.62	0.622	0.734	0.736	0.74	0.866	0.869	0.873	1.01	1.016	1.02	1.168	1.179	1.186	1.3
429	0.003	0.003	0.003	0.003	0.003	0.003	0.017	0.017	0.017	0.045	0.045	0.045	0.088	0.088	0.088	0.119	0.119	0.119	0.184	0.184	0.184	0.238	0.238	0.238	0.295	0.295	0.296	0.385	0.385	0.386	0.494	0.495	0.496	0.588	0.589	0.591	0.697	0.7	0.703	0.826	0.828	0.832	0.964	0.97	0.975	1.117	1.129	1.134	1.246
430	0.003	0.003	0.003	0.003	0.003	0.003	0.016	0.016	0.016	0.042	0.042	0.042	0.082	0.082	0.082	0.111	0.111	0.112	0.173	0.172	0.173	0.224	0.224	0.224	0.278	0.278	0.279	0.363	0.363	0.364	0.467	0.468	0.469	0.558	0.558	0.56	0.662	0.664	0.667	0.786	0.789	0.792	0.92	0.926	0.93	1.068	1.079	1.084	1.193
431	0.003	0.003	0.003	0.003	0.003	0.003	0.015	0.015	0.015	0.039	0.039	0.04	0.077	0.077	0.077	0.104	0.104	0.105	0.162	0.162	0.162	0.21	0.21	0.211	0.262	0.262	0.263	0.342	0.343	0.343	0.441	0.442	0.443	0.528	0.529	0.53	0.628	0.63	0.633	0.747	0.75	0.753	0.876	0.882	0.887	1.018	1.028	1.034	1.14
432	0.003	0.003	0.003	0.003	0.003	0.003	0.014	0.014	0.014	0.037	0.037	0.037	0.072	0.072	0.072	0.098	0.098	0.098	0.152	0.152	0.152	0.197	0.197	0.198	0.246	0.246	0.247	0.322	0.322	0.323	0.416	0.416	0.418	0.499	0.5	0.501	0.595	0.597	0.6	0.707	0.71	0.714	0.833	0.839	0.842	0.969	0.98	0.985	1.087
433	0.003	0.003	0.003	0.003	0.003	0.003	0.014	0.014	0.013	0.035	0.035	0.035	0.068	0.068	0.068	0.092	0.092	0.092	0.142	0.142	0.142	0.185	0.185	0.185	0.231	0.232	0.232	0.303	0.304	0.304	0.392	0.393	0.394	0.471	0.472	0.474	0.563	0.565	0.568	0.671	0.674	0.677	0.792	0.797	0.8	0.922	0.933	0.938	1.035
434	0.003	0.003	0.003	0.003	0.003	0.003	0.013	0.013	0.013	0.033	0.033	0.033	0.063	0.063	0.063	0.086	0.086	0.086	0.134	0.134	0.134	0.174	0.174	0.174	0.218	0.218	0.218	0.286	0.286	0.287	0.37	0.371	0.372	0.445	0.446	0.447	0.533	0.536	0.538	0.636	0.638	0.642	0.751	0.757	0.76	0.878	0.888	0.893	0.987
435	0.003	0.003	0.003	0.003	0.003	0.003	0.012	0.012	0.012	0.031	0.031	0.031	0.059	0.06	0.06	0.081	0.081	0.081	0.125	0.125	0.126	0.164	0.164	0.164	0.205	0.205	0.206	0.27	0.27	0.271	0.349	0.35	0.351	0.42	0.421	0.422	0.505	0.507	0.509	0.603	0.606	0.609	0.713	0.719	0.722	0.835	0.845	0.85	0.939
436	0.003	0.003	0.003	0.003	0.003	0.003	0.012	0.012	0.012	0.029	0.029	0.029	0.056	0.056	0.056	0.076	0.076	0.076	0.118	0.118	0.118	0.154	0.154	0.154	0.192	0.193	0.193	0.254	0.254	0.255	0.329	0.329	0.331	0.396	0.397	0.398	0.476	0.479	0.481	0.571	0.573	0.576	0.674	0.68	0.683	0.791	0.801	0.805	0.892
437	0.003	0.003	0.003	0.003	0.003	0.003	0.011	0.011	0.011	0.027	0.027	0.028	0.053	0.053	0.053	0.071	0.071	0.072	0.111	0.111	0.111	0.144	0.144	0.145	0.181	0.181	0.182	0.239	0.239	0.24	0.31	0.31	0.312	0.373	0.374	0.375	0.449	0.451	0.453	0.54	0.542	0.544	0.638	0.643	0.646	0.75	0.758	0.763	0.846
438	0.003	0.003	0.003	0.003	0.003	0.003	0.011	0.01	0.011	0.026	0.026	0.026	0.05	0.05	0.05	0.067	0.067	0.068	0.104	0.104	0.104	0.135	0.136	0.136	0.17	0.17	0.171	0.225	0.226	0.226	0.292	0.292	0.294	0.352	0.353	0.354	0.423	0.425	0.427	0.509	0.512	0.514	0.603	0.608	0.611	0.709	0.718	0.721	0.801
439	0.003	0.003	0.003	0.003	0.003	0.003	0.01	0.01	0.01	0.025	0.025	0.025	0.047	0.047	0.047	0.063	0.063	0.064	0.098	0.098	0.098	0.128	0.128	0.128	0.16	0.161	0.161	0.212	0.213	0.213	0.276	0.276	0.277	0.332	0.333	0.334	0.399	0.401	0.403	0.48	0.483	0.486	0.571	0.575	0.578	0.671	0.68	0.683	0.758
440	0.003	0.003	0.003	0.003	0.003	0.003	0.01	0.01	0.01	0.023	0.023	0.024	0.044	0.045	0.045	0.06	0.06	0.06	0.093	0.093	0.093	0.121	0.121	0.122	0.152	0.152	0.152	0.201	0.201	0.202	0.261	0.262	0.263	0.314	0.315	0.316	0.378	0.379	0.381	0.455	0.457	0.46	0.541	0.545	0.548	0.636	0.644	0.648	0.719
441	0.003	0.003	0.003	0.003	0.003	0.003	0.01	0.009	0.009	0.022	0.023	0.023	0.042	0.042	0.043	0.057	0.057	0.057	0.088	0.088	0.089	0.115	0.115	0.115	0.144	0.145	0.145	0.19	0.191	0.191	0.248	0.248	0.249	0.298	0.299	0.3	0.358	0.36	0.361	0.43	0.432	0.435	0.513	0.518	0.52	0.603	0.611	0.616	0.683
442	0.003	0.003	0.003	0.003	0.003	0.003	0.009	0.009	0.009	0.021	0.022	0.022	0.04	0.041	0.041	0.055	0.055	0.055	0.084	0.084	0.084	0.109	0.109	0.109	0.137	0.137	0.137	0.18	0.181	0.181	0.235	0.235	0.236	0.282	0.283	0.284	0.339	0.34	0.342	0.407	0.409	0.411	0.485	0.489	0.492	0.571	0.578	0.583	0.647
443	0.003	0.003	0.003	0.003	0.003	0.003	0.009	0.009	0.009	0.02	0.021	0.021	0.038	0.039	0.039	0.052	0.052	0.052	0.08	0.08	0.08	0.104	0.104	0.104	0.13	0.13	0.131	0.172	0.172	0.172	0.223	0.223	0.224	0.268	0.269	0.269	0.321	0.323	0.325	0.386	0.388	0.39	0.459	0.464	0.466	0.542	0.549	0.553	0.613
444	0.003	0.003	0.003	0.003	0.003	0.003	0.009	0.009	0.008	0.019	0.02	0.02	0.037	0.037	0.037	0.05	0.05	0.05	0.077	0.077	0.077	0.099	0.1	0.1	0.124	0.125	0.125	0.164	0.164	0.164	0.212	0.213	0.213	0.255	0.256	0.257	0.306	0.307	0.309	0.367	0.369	0.371	0.437	0.441	0.443	0.515	0.522	0.526	0.584
445	0.003	0.003	0.003	0.003	0.003	0.003	0.008	0.008	0.008	0.019	0.019	0.019	0.035	0.036	0.036	0.048	0.048	0.048	0.074	0.074	0.074	0.095	0.096	0.096	0.119	0.119	0.119	0.156	0.157	0.157	0.202	0.203	0.204	0.243	0.244	0.245	0.292	0.293	0.294	0.349	0.351	0.352	0.415	0.418	0.42	0.489	0.496	0.499	0.555
446	0.003	0.003	0.003	0.003	0.003	0.003	0.008	0.008	0.008	0.018	0.019	0.019	0.034	0.035	0.035	0.046	0.047	0.047	0.071	0.071	0.071	0.092	0.092	0.092	0.114	0.115	0.115	0.15	0.15	0.151	0.194	0.194	0.195	0.233	0.233	0.234	0.279	0.28	0.281	0.333	0.334	0.336	0.395	0.398	0.4	0.466	0.472	0.475	0.528
447	0.003	0.003	0.003	0.003	0.003	0.003	0.008	0.008	0.008	0.018	0.018	0.018	0.033	0.034	0.033	0.045	0.045	0.045	0.069	0.069	0.069	0.089	0.089	0.089	0.11	0.11	0.11	0.144	0.144	0.145	0.186	0.186	0.187	0.222	0.223	0.224	0.266	0.268	0.269	0.318	0.319	0.321	0.376	0.38	0.382	0.443	0.449	0.452	0.503
448	0.003	0.003	0.003	0.003	0.003	0.003	0.008	0.008	0.008	0.018	0.018	0.018	0.032	0.033	0.033	0.043	0.044	0.044	0.066	0.066	0.067	0.086	0.086	0.086	0.106	0.106	0.107	0.139	0.139	0.139	0.178	0.179	0.179	0.213	0.214	0.215	0.255	0.256	0.258	0.304	0.306	0.307	0.36	0.363	0.365	0.423	0.429	0.432	0.48
449	0.003	0.003	0.003	0.003	0.003	0.003	0.008	0.008	0.007	0.017	0.017	0.017	0.031	0.032	0.032	0.042	0.042	0.042	0.064	0.064	0.064	0.083	0.083	0.083	0.102	0.102	0.103	0.133	0.134	0.134	0.171	0.172	0.172	0.205	0.205	0.206	0.244	0.245	0.247	0.291	0.292	0.294	0.343	0.346	0.349	0.403	0.409	0.412	0.457
450	0.003	0.003	0.003	0.003	0.003	0.003	0.007	0.007	0.007	0.017	0.017	0.017	0.031	0.031	0.031	0.041	0.041	0.041	0.062	0.062	0.062	0.08	0.08	0.08	0.099	0.099	0.099	0.129	0.129	0.129	0.165	0.165	0.166	0.197	0.197	0.198	0.234	0.235	0.237	0.279	0.28	0.281	0.328	0.331	0.333	0.385	0.39	0.392	0.436
451	0.003	0.003	0.003	0.003	0.003	0.003	0.007	0.008	0.007	0.016	0.017	0.017	0.03	0.03	0.03	0.04	0.04	0.04	0.06	0.061	0.061	0.077	0.078	0.078	0.096	0.096	0.096	0.124	0.124	0.125	0.159	0.159	0.16	0.189	0.189	0.19	0.224	0.226	0.227	0.267	0.268	0.269	0.314	0.316	0.318	0.367	0.372	0.374	0.416
452	0.003	0.003	0.003	0.003	0.003	0.003	0.007	0.007	0.007	0.016	0.016	0.016	0.029	0.029	0.029	0.039	0.039	0.039	0.059	0.059	0.059	0.075	0.075	0.075	0.093	0.093	0.093	0.12	0.12	0.121	0.153	0.153	0.154	0.181	0.182	0.183	0.216	0.217	0.218	0.256	0.257	0.258	0.3	0.303	0.305	0.351	0.356	0.358	0.396
453	0.003	0.003	0.003	0.003	0.003	0.003	0.007	0.007	0.007	0.016	0.016	0.016	0.028	0.028	0.029	0.038	0.038	0.038	0.057	0.057	0.057	0.073	0.073	0.073	0.09	0.09	0.09	0.116	0.116	0.117	0.147	0.148	0.148	0.175	0.175	0.176	0.208	0.208	0.209	0.246	0.247	0.248	0.289	0.291	0.292	0.336	0.341	0.343	0.38
454	0.003	0.003	0.003	0.003	0.003	0.003	0.007	0.007	0.007	0.015	0.016	0.016	0.028	0.028	0.028	0.037	0.037	0.037	0.056	0.056	0.056	0.071	0.071	0.071	0.087	0.088	0.088	0.112	0.113	0.113	0.142	0.143	0.143	0.169	0.169	0.17	0.2	0.2	0.202	0.236	0.237	0.238	0.277	0.279	0.281	0.322	0.326	0.328	0.363
455	0.003	0.003	0.003	0.003	0.003	0.003	0.007	0.007	0.007	0.015	0.015	0.015	0.027	0.027	0.027	0.036	0.036	0.036	0.054	0.054	0.054	0.069	0.069	0.069	0.085	0.085	0.085	0.109	0.109	0.109	0.138	0.138	0.138	0.163	0.163	0.164	0.192	0.193	0.194	0.227	0.228	0.229	0.266	0.268	0.269	0.309	0.313	0.315	0.347
456	0.003	0.003	0.003	0.003	0.003	0.003	0.007	0.007	0.007	0.015	0.015	0.015	0.026	0.026	0.027	0.035	0.035	0.035	0.053	0.053	0.053	0.067	0.067	0.067	0.082	0.082	0.082	0.105	0.106	0.106	0.133	0.133	0.134	0.157	0.157	0.158	0.185	0.186	0.187	0.218	0.219	0.22	0.255	0.257	0.258	0.296	0.3	0.302	0.332
457	0.003	0.003	0.003	0.003	0.003	0.003	0.007	0.007	0.007	0.014	0.015	0.015	0.026	0.026	0.026	0.034	0.034	0.034	0.051	0.051	0.051	0.065	0.065	0.065	0.08	0.08	0.08	0.102	0.102	0.102	0.128	0.129	0.129	0.151	0.152	0.152	0.178	0.179	0.18	0.21	0.211	0.212	0.245	0.247	0.248	0.284	0.288	0.29	0.318
458	0.003	0.003	0.003	0.003	0.003	0.003	0.007	0.007	0.007	0.014	0.014	0.014	0.025	0.025	0.025	0.033	0.033	0.033	0.05	0.05	0.05	0.063	0.063	0.063	0.077	0.077	0.077	0.098	0.099	0.099	0.124	0.124	0.124	0.146	0.146	0.146	0.171	0.172	0.173	0.201	0.202	0.203	0.235	0.237	0.238	0.272	0.276	0.278	0.305
459	0.003	0.003	0.003	0.003	0.003	0.003	0.006	0.007	0.007	0.014	0.014	0.014	0.024	0.024	0.025	0.032	0.032	0.032	0.048	0.048	0.048	0.061	0.061	0.061	0.075	0.075	0.075	0.095	0.095	0.096	0.119	0.12	0.12	0.14	0.141	0.141	0.165	0.166	0.167	0.194	0.194	0.196	0.226	0.227	0.229	0.261	0.265	0.266	0.293
460	0.003	0.003	0.003	0.003	0.003	0.003	0.006	0.007	0.006	0.013	0.013	0.014	0.024	0.024	0.024	0.031	0.031	0.031	0.046	0.047	0.047	0.059	0.059	0.059	0.072	0.072	0.072	0.092	0.092	0.093	0.115	0.116	0.116	0.135	0.136	0.136	0.159	0.16	0.16	0.186	0.187	0.188	0.217	0.219	0.22	0.251	0.254	0.256	0.281
461	0.003	0.003	0.003	0.003	0.003	0.003	0.006	0.006	0.006	0.013	0.013	0.013	0.023	0.023	0.023	0.03	0.03	0.03	0.045	0.045	0.045	0.057	0.057	0.057	0.069	0.07	0.07	0.089	0.089	0.089	0.111	0.111	0.112	0.13	0.131	0.131	0.153	0.154	0.155	0.179	0.18	0.181	0.208	0.21	0.211	0.241	0.244	0.246	0.27
462	0.003	0.003	0.003	0.003	0.003	0.003	0.006	0.006	0.006	0.012	0.013	0.013	0.022	0.022	0.022	0.029	0.029	0.029	0.043	0.044	0.043	0.055	0.055	0.055	0.067	0.067	0.067	0.085	0.086	0.086	0.107	0.107	0.108	0.126	0.126	0.126	0.147	0.148	0.149	0.172	0.173	0.174	0.2	0.202	0.203	0.232	0.235	0.236	0.259
463	0.003	0.003	0.003	0.003	0.003	0.003	0.006	0.006	0.006	0.012	0.012	0.012	0.021	0.021	0.021	0.028	0.028	0.028	0.042	0.042	0.042	0.053	0.053	0.053	0.065	0.065	0.065	0.082	0.083	0.083	0.103	0.104	0.104	0.121	0.122	0.122	0.142	0.142	0.143	0.166	0.167	0.168	0.193	0.194	0.195	0.223	0.225	0.227	0.249
464	0.003	0.003	0.003	0.003	0.003	0.003	0.006	0.006	0.006	0.012	0.012	0.012	0.021	0.021	0.021	0.027	0.027	0.027	0.041	0.041	0.041	0.051	0.051	0.052	0.063	0.063	0.063	0.08	0.08	0.08	0.1	0.1	0.1	0.117	0.118	0.118	0.137	0.138	0.139	0.161	0.161	0.162	0.186	0.188	0.189	0.215	0.218	0.219	0.24
465	0.003	0.003	0.003	0.003	0.003	0.003	0.006	0.006	0.006	0.012	0.012	0.012	0.02	0.02	0.02	0.026	0.027	0.027	0.039	0.04	0.039	0.05	0.05	0.05	0.061	0.061	0.061	0.077	0.077	0.077	0.096	0.097	0.097	0.113	0.114	0.114	0.133	0.133	0.134	0.155	0.156	0.156	0.18	0.181	0.182	0.208	0.21	0.212	0.232
466	0.003	0.003	0.003	0.003	0.003	0.003	0.006	0.006	0.006	0.011	0.011	0.012	0.019	0.019	0.02	0.025	0.026	0.026	0.038	0.038	0.038	0.048	0.048	0.048	0.058	0.059	0.059	0.074	0.075	0.075	0.093	0.093	0.094	0.109	0.11	0.11	0.128	0.128	0.129	0.15	0.15	0.151	0.173	0.175	0.176	0.2	0.203	0.204	0.224
467	0.003	0.003	0.003	0.003	0.003	0.003	0.006	0.006	0.006	0.011	0.011	0.011	0.019	0.019	0.019	0.024	0.024	0.025	0.036	0.037	0.037	0.046	0.046	0.046	0.056	0.056	0.056	0.072	0.072	0.072	0.09	0.09	0.09	0.105	0.106	0.106	0.123	0.124	0.124	0.144	0.145	0.145	0.167	0.169	0.169	0.193	0.195	0.197	0.215
468	0.003	0.003	0.003	0.003	0.003	0.003	0.006	0.005	0.005	0.01	0.011	0.011	0.018	0.018	0.018	0.024	0.024	0.024	0.035	0.035	0.035	0.044	0.044	0.044	0.054	0.054	0.054	0.069	0.069	0.069	0.086	0.087	0.087	0.101	0.102	0.102	0.119	0.119	0.12	0.139	0.14	0.14	0.161	0.163	0.163	0.186	0.188	0.19	0.208
469	0.003	0.003	0.003	0.003	0.003	0.003	0.005	0.005	0.005	0.01	0.01	0.01	0.017	0.017	0.017	0.022	0.023	0.023	0.033	0.033	0.034	0.042	0.042	0.043	0.052	0.052	0.052	0.066	0.066	0.066	0.083	0.083	0.083	0.097	0.097	0.098	0.114	0.114	0.115	0.133	0.134	0.135	0.155	0.156	0.157	0.179	0.182	0.182	0.2
470	0.003	0.003	0.003	0.003	0.003	0.003	0.005	0.005	0.005	0.01	0.01	0.01	0.017	0.017	0.017	0.021	0.022	0.022	0.032	0.032	0.032	0.04	0.041	0.041	0.05	0.05	0.05	0.063	0.063	0.063	0.079	0.08	0.08	0.093	0.094	0.094	0.109	0.11	0.111	0.128	0.129	0.13	0.149	0.15	0.151	0.172	0.174	0.176	0.193
471	0.003	0.003	0.003	0.003	0.003	0.003	0.005	0.005	0.005	0.009	0.01	0.01	0.016	0.016	0.016	0.021	0.021	0.021	0.031	0.031	0.031	0.039	0.039	0.039	0.047	0.047	0.048	0.06	0.061	0.061	0.076	0.076	0.076	0.089	0.09	0.09	0.105	0.105	0.106	0.123	0.124	0.125	0.143	0.144	0.145	0.166	0.168	0.169	0.185
472	0.003	0.003	0.003	0.003	0.003	0.003	0.005	0.005	0.005	0.009	0.009	0.01	0.015	0.015	0.015	0.02	0.02	0.02	0.029	0.029	0.029	0.037	0.037	0.037	0.045	0.045	0.045	0.058	0.058	0.058	0.073	0.073	0.073	0.086	0.086	0.086	0.101	0.101	0.102	0.118	0.119	0.12	0.138	0.139	0.14	0.159	0.161	0.162	0.178
473	0.003	0.003	0.003	0.003	0.003	0.003	0.005	0.005	0.005	0.009	0.009	0.009	0.014	0.015	0.014	0.019	0.019	0.019	0.028	0.028	0.028	0.035	0.035	0.035	0.043	0.043	0.043	0.055	0.055	0.055	0.069	0.069	0.07	0.082	0.082	0.082	0.096	0.097	0.097	0.113	0.114	0.114	0.132	0.133	0.134	0.153	0.155	0.156	0.171
474	0.003	0.003	0.003	0.003	0.003	0.003	0.005	0.005	0.005	0.008	0.009	0.009	0.014	0.014	0.014	0.018	0.018	0.018	0.026	0.026	0.026	0.033	0.033	0.033	0.041	0.041	0.041	0.052	0.052	0.052	0.066	0.066	0.066	0.078	0.078	0.078	0.092	0.092	0.093	0.108	0.109	0.109	0.126	0.127	0.128	0.146	0.148	0.149	0.164
475	0.003	0.003	0.003	0.003	0.003	0.003	0.005	0.005	0.005	0.008	0.008	0.008	0.013	0.013	0.013	0.017	0.017	0.017	0.025	0.025	0.025	0.031	0.032	0.032	0.038	0.039	0.039	0.049	0.05	0.049	0.062	0.063	0.063	0.074	0.074	0.074	0.087	0.088	0.088	0.103	0.104	0.104	0.12	0.122	0.122	0.14	0.142	0.143	0.156
476	0.003	0.003	0.003	0.003	0.003	0.003	0.005	0.004	0.005	0.008	0.008	0.008	0.012	0.012	0.012	0.016	0.016	0.016	0.023	0.024	0.024	0.03	0.03	0.03	0.036	0.037	0.037	0.047	0.047	0.047	0.059	0.06	0.06	0.07	0.071	0.071	0.083	0.084	0.084	0.098	0.099	0.1	0.115	0.116	0.117	0.134	0.136	0.136	0.15
477	0.003	0.003	0.003	0.003	0.003	0.003	0.005	0.005	0.005	0.007	0.008	0.008	0.012	0.012	0.012	0.015	0.015	0.015	0.022	0.022	0.022	0.028	0.028	0.028	0.034	0.035	0.035	0.044	0.045	0.045	0.056	0.057	0.057	0.067	0.067	0.067	0.079	0.08	0.08	0.093	0.094	0.095	0.11	0.111	0.112	0.128	0.13	0.13	0.143
478	0.003	0.003	0.003	0.003	0.003	0.003	0.004	0.004	0.004	0.007	0.007	0.007	0.011	0.011	0.011	0.014	0.014	0.015	0.021	0.021	0.021	0.026	0.027	0.027	0.032	0.032	0.033	0.042	0.042	0.042	0.053	0.053	0.054	0.063	0.064	0.064	0.075	0.076	0.076	0.089	0.09	0.09	0.105	0.105	0.106	0.122	0.124	0.124	0.137
479	0.003	0.003	0.003	0.003	0.003	0.003	0.004	0.004	0.004	0.007	0.007	0.007	0.01	0.011	0.011	0.013	0.013	0.014	0.02	0.02	0.02	0.025	0.025	0.025	0.031	0.031	0.031	0.04	0.04	0.04	0.05	0.05	0.051	0.06	0.06	0.06	0.071	0.072	0.072	0.085	0.085	0.086	0.099	0.101	0.101	0.116	0.118	0.119	0.131
480	0.003	0.003	0.003	0.003	0.003	0.003	0.004	0.004	0.004	0.006	0.007	0.007	0.01	0.01	0.01	0.013	0.013	0.013	0.019	0.019	0.019	0.024	0.024	0.024	0.029	0.029	0.029	0.037	0.038	0.038	0.048	0.048	0.048	0.057	0.057	0.057	0.068	0.068	0.069	0.081	0.081	0.082	0.095	0.096	0.096	0.111	0.113	0.113	0.125
481	0.003	0.003	0.003	0.003	0.003	0.003	0.004	0.004	0.004	0.006	0.006	0.007	0.009	0.01	0.01	0.012	0.012	0.012	0.018	0.018	0.018	0.022	0.022	0.022	0.027	0.027	0.027	0.035	0.035	0.035	0.045	0.045	0.045	0.054	0.054	0.054	0.064	0.065	0.065	0.076	0.077	0.078	0.09	0.091	0.092	0.106	0.107	0.108	0.119
482	0.003	0.003	0.003	0.003	0.003	0.003	0.004	0.004	0.004	0.006	0.006	0.006	0.009	0.009	0.009	0.011	0.012	0.012	0.017	0.017	0.017	0.021	0.021	0.021	0.026	0.026	0.026	0.033	0.033	0.033	0.042	0.043	0.043	0.051	0.051	0.051	0.061	0.061	0.062	0.073	0.073	0.074	0.086	0.087	0.087	0.101	0.102	0.103	0.114
483	0.003	0.003	0.003	0.003	0.003	0.003	0.004	0.004	0.004	0.006	0.006	0.006	0.008	0.009	0.009	0.011	0.011	0.011	0.016	0.016	0.016	0.02	0.02	0.02	0.024	0.024	0.024	0.031	0.032	0.032	0.04	0.041	0.041	0.048	0.049	0.049	0.058	0.058	0.059	0.069	0.07	0.07	0.082	0.083	0.083	0.096	0.098	0.099	0.109
484	0.003	0.003	0.003	0.003	0.003	0.003	0.004	0.004	0.004	0.006	0.006	0.006	0.008	0.008	0.008	0.01	0.01	0.01	0.015	0.015	0.015	0.019	0.019	0.019	0.023	0.023	0.023	0.03	0.03	0.03	0.038	0.038	0.038	0.046	0.046	0.046	0.055	0.055	0.056	0.066	0.066	0.067	0.078	0.079	0.079	0.092	0.093	0.094	0.104
485	0.003	0.003	0.003	0.003	0.003	0.003	0.004	0.004	0.004	0.005	0.006	0.006	0.008	0.008	0.008	0.01	0.01	0.01	0.014	0.014	0.014	0.018	0.018	0.018	0.021	0.022	0.022	0.028	0.028	0.028	0.036	0.036	0.036	0.043	0.044	0.044	0.052	0.052	0.053	0.062	0.063	0.063	0.074	0.075	0.075	0.087	0.088	0.089	0.099
486	0.003	0.003	0.003	0.003	0.003	0.003	0.004	0.004	0.004	0.005	0.006	0.006	0.007	0.008	0.008	0.009	0.009	0.009	0.013	0.013	0.013	0.017	0.017	0.017	0.02	0.02	0.02	0.026	0.027	0.027	0.034	0.034	0.034	0.041	0.041	0.041	0.049	0.05	0.05	0.059	0.06	0.06	0.07	0.071	0.071	0.083	0.084	0.085	0.094
487	0.003	0.003	0.003	0.003	0.003	0.003	0.004	0.004	0.004	0.005	0.005	0.005	0.007	0.007	0.007	0.009	0.009	0.009	0.013	0.012	0.013	0.016	0.016	0.016	0.019	0.019	0.019	0.025	0.025	0.025	0.032	0.032	0.032	0.038	0.039	0.039	0.047	0.047	0.047	0.056	0.056	0.057	0.067	0.067	0.068	0.078	0.08	0.081	0.089
488	0.003	0.003	0.003	0.003	0.003	0.003	0.004	0.004	0.004	0.005	0.005	0.005	0.007	0.007	0.007	0.008	0.009	0.008	0.012	0.012	0.012	0.015	0.015	0.015	0.018	0.018	0.018	0.023	0.024	0.024	0.03	0.03	0.031	0.036	0.037	0.037	0.044	0.044	0.045	0.053	0.053	0.054	0.063	0.064	0.064	0.075	0.076	0.077	0.085
489	0.003	0.003	0.003	0.003	0.003	0.003	0.003	0.003	0.003	0.005	0.005	0.005	0.006	0.006	0.006	0.008	0.008	0.008	0.011	0.011	0.011	0.014	0.014	0.014	0.017	0.017	0.017	0.022	0.022	0.022	0.029	0.029	0.029	0.034	0.035	0.035	0.042	0.042	0.042	0.05	0.05	0.051	0.06	0.061	0.061	0.071	0.072	0.073	0.081
490	0.003	0.003	0.003	0.003	0.003	0.003	0.004	0.004	0.003	0.005	0.005	0.005	0.006	0.006	0.006	0.008	0.008	0.008	0.011	0.011	0.011	0.013	0.013	0.013	0.016	0.016	0.016	0.021	0.021	0.021	0.027	0.027	0.027	0.033	0.033	0.033	0.039	0.04	0.04	0.047	0.048	0.048	0.057	0.057	0.058	0.067	0.068	0.069	0.077
491	0.003	0.003	0.003	0.003	0.003	0.003	0.004	0.004	0.003	0.005	0.005	0.005	0.006	0.006	0.006	0.007	0.007	0.008	0.01	0.01	0.01	0.013	0.013	0.013	0.015	0.015	0.015	0.02	0.02	0.02	0.026	0.026	0.026	0.031	0.031	0.031	0.037	0.038	0.038	0.045	0.045	0.046	0.054	0.055	0.055	0.064	0.065	0.065	0.073
492	0.003	0.003	0.003	0.003	0.003	0.003	0.003	0.004	0.003	0.004	0.004	0.005	0.006	0.006	0.006	0.007	0.007	0.007	0.01	0.01	0.01	0.012	0.012	0.012	0.014	0.015	0.015	0.019	0.019	0.019	0.024	0.025	0.025	0.029	0.029	0.029	0.035	0.036	0.036	0.042	0.043	0.043	0.051	0.051	0.052	0.06	0.061	0.062	0.069
493	0.003	0.003	0.003	0.003	0.003	0.003	0.003	0.003	0.003	0.004	0.005	0.005	0.006	0.006	0.006	0.007	0.007	0.007	0.009	0.009	0.009	0.012	0.012	0.012	0.014	0.014	0.014	0.018	0.018	0.018	0.023	0.023	0.023	0.028	0.028	0.028	0.033	0.034	0.034	0.04	0.041	0.041	0.048	0.049	0.049	0.057	0.058	0.059	0.065
494	0.003	0.003	0.003	0.003	0.003	0.003	0.003	0.003	0.003	0.004	0.005	0.005	0.005	0.006	0.006	0.007	0.007	0.007	0.009	0.009	0.009	0.011	0.011	0.011	0.013	0.014	0.013	0.017	0.017	0.017	0.022	0.022	0.022	0.026	0.026	0.027	0.032	0.032	0.032	0.038	0.038	0.039	0.045	0.046	0.046	0.054	0.055	0.056	0.061
495	0.003	0.003	0.003	0.003	0.003	0.003	0.003	0.003	0.003	0.004	0.005	0.005	0.005	0.005	0.005	0.006	0.007	0.007	0.009	0.009	0.009	0.011	0.011	0.011	0.013	0.013	0.013	0.017	0.016	0.017	0.021	0.021	0.021	0.025	0.025	0.025	0.03	0.03	0.031	0.036	0.037	0.037	0.043	0.044	0.044	0.051	0.052	0.053	0.058
496	0.003	0.003	0.003	0.003	0.003	0.003	0.004	0.003	0.004	0.004	0.005	0.005	0.005	0.005	0.005	0.006	0.007	0.007	0.009	0.009	0.009	0.011	0.01	0.011	0.012	0.013	0.013	0.016	0.016	0.016	0.02	0.02	0.02	0.024	0.024	0.024	0.029	0.029	0.029	0.034	0.035	0.035	0.041	0.042	0.042	0.049	0.05	0.05	0.055
497	0.003	0.003	0.003	0.003	0.003	0.003	0.004	0.003	0.004	0.004	0.005	0.005	0.005	0.005	0.006	0.006	0.006	0.007	0.009	0.009	0.008	0.01	0.01	0.01	0.012	0.012	0.012	0.015	0.016	0.016	0.019	0.02	0.02	0.023	0.023	0.023	0.027	0.028	0.028	0.033	0.033	0.034	0.039	0.04	0.04	0.046	0.047	0.048	0.053
498	0.003	0.003	0.003	0.003	0.003	0.003	0.003	0.004	0.004	0.004	0.004	0.005	0.005	0.005	0.005	0.006	0.006	0.006	0.008	0.008	0.008	0.01	0.01	0.01	0.012	0.012	0.012	0.015	0.015	0.015	0.019	0.019	0.019	0.022	0.022	0.022	0.026	0.027	0.027	0.031	0.032	0.032	0.037	0.038	0.038	0.044	0.045	0.045	0.05
499	0.003	0.003	0.003	0.003	0.003	0.003	0.003	0.004	0.004	0.004	0.004	0.005	0.005	0.005	0.005	0.006	0.006	0.006	0.008	0.008	0.008	0.01	0.01	0.01	0.012	0.012	0.012	0.015	0.015	0.015	0.018	0.018	0.018	0.021	0.022	0.022	0.025	0.026	0.026	0.03	0.03	0.031	0.036	0.036	0.036	0.042	0.043	0.043	0.048
500	0.003	0.003	0.003	0.003	0.003	0.003	0.004	0.003	0.003	0.004	0.004	0.005	0.005	0.005	0.005	0.006	0.006	0.006	0.008	0.008	0.008	0.01	0.01	0.01	0.011	0.011	0.012	0.014	0.014	0.015	0.018	0.018	0.018	0.021	0.021	0.021	0.025	0.025	0.025	0.029	0.029	0.03	0.034	0.035	0.035	0.04	0.041	0.042	0.046
501	0.003	0.003	0.003	0.003	0.003	0.003	0.003	0.003	0.003	0.004	0.004	0.005	0.005	0.005	0.005	0.006	0.006	0.006	0.008	0.008	0.008	0.009	0.01	0.01	0.011	0.011	0.011	0.014	0.014	0.014	0.017	0.018	0.018	0.02	0.021	0.021	0.024	0.024	0.024	0.028	0.028	0.029	0.033	0.033	0.034	0.039	0.04	0.04	0.044
502	0.003	0.003	0.003	0.003	0.003	0.003	0.004	0.003	0.003	0.004	0.005	0.005	0.005	0.005	0.005	0.006	0.006	0.006	0.008	0.008	0.008	0.01	0.01	0.01	0.011	0.011	0.011	0.014	0.014	0.014	0.017	0.017	0.017	0.02	0.02	0.02	0.023	0.024	0.024	0.027	0.028	0.028	0.032	0.032	0.033	0.037	0.038	0.038	0.042
503	0.003	0.003	0.003	0.003	0.003	0.003	0.003	0.003	0.004	0.004	0.004	0.005	0.005	0.005	0.005	0.006	0.006	0.006	0.008	0.008	0.008	0.01	0.01	0.01	0.011	0.011	0.011	0.014	0.014	0.014	0.017	0.017	0.017	0.019	0.02	0.02	0.023	0.023	0.023	0.027	0.027	0.027	0.031	0.031	0.032	0.036	0.037	0.037	0.04
504	0.003	0.003	0.003	0.003	0.003	0.003	0.004	0.004	0.004	0.004	0.005	0.005	0.005	0.005	0.005	0.006	0.006	0.006	0.008	0.008	0.008	0.01	0.01	0.01	0.011	0.011	0.011	0.014	0.014	0.014	0.016	0.017	0.017	0.019	0.019	0.019	0.022	0.023	0.023	0.026	0.026	0.026	0.03	0.03	0.031	0.035	0.035	0.036	0.039
505	0.003	0.003	0.003	0.003	0.003	0.003	0.003	0.004	0.004	0.004	0.004	0.005	0.005	0.005	0.006	0.006	0.006	0.006	0.008	0.008	0.008	0.01	0.01	0.01	0.011	0.011	0.011	0.014	0.014	0.014	0.017	0.017	0.017	0.019	0.019	0.019	0.022	0.022	0.022	0.025	0.026	0.026	0.029	0.03	0.03	0.034	0.035	0.035	0.038
506	0.003	0.003	0.003	0.003	0.003	0.003	0.003	0.004	0.004	0.004	0.005	0.005	0.005	0.005	0.005	0.006	0.006	0.006	0.008	0.008	0.008	0.01	0.01	0.01	0.011	0.011	0.011	0.014	0.014	0.014	0.016	0.017	0.017	0.019	0.019	0.019	0.022	0.022	0.022	0.025	0.025	0.025	0.028	0.029	0.029	0.033	0.034	0.034	0.036
507	0.003	0.003	0.003	0.003	0.003	0.003	0.004	0.004	0.004	0.004	0.005	0.005	0.005	0.005	0.006	0.006	0.006	0.006	0.008	0.008	0.008	0.01	0.01	0.01	0.011	0.012	0.011	0.014	0.014	0.014	0.017	0.017	0.017	0.019	0.019	0.019	0.021	0.022	0.022	0.025	0.025	0.025	0.028	0.028	0.029	0.032	0.033	0.033	0.036
508	0.003	0.003	0.003	0.003	0.003	0.003	0.003	0.003	0.004	0.004	0.005	0.005	0.006	0.006	0.006	0.006	0.007	0.007	0.009	0.009	0.009	0.01	0.01	0.01	0.012	0.012	0.012	0.014	0.014	0.014	0.017	0.017	0.017	0.019	0.019	0.019	0.021	0.022	0.022	0.024	0.025	0.025	0.028	0.028	0.028	0.031	0.032	0.032	0.035
509	0.003	0.003	0.003	0.003	0.003	0.003	0.004	0.004	0.004	0.005	0.005	0.005	0.006	0.006	0.006	0.007	0.007	0.007	0.009	0.009	0.009	0.01	0.01	0.01	0.012	0.012	0.012	0.015	0.015	0.014	0.017	0.017	0.017	0.019	0.019	0.019	0.021	0.022	0.022	0.024	0.024	0.025	0.027	0.028	0.028	0.031	0.032	0.032	0.034
510	0.003	0.003	0.003	0.003	0.003	0.003	0.004	0.004	0.004	0.004	0.005	0.005	0.006	0.006	0.006	0.007	0.007	0.007	0.009	0.009	0.009	0.01	0.011	0.011	0.012	0.012	0.012	0.015	0.015	0.015	0.017	0.017	0.017	0.019	0.019	0.019	0.021	0.022	0.022	0.024	0.024	0.024	0.027	0.027	0.027	0.03	0.031	0.031	0.033
511	0.003	0.003	0.003	0.003	0.003	0.003	0.004	0.004	0.004	0.005	0.005	0.005	0.006	0.006	0.006	0.007	0.007	0.007	0.009	0.009	0.009	0.011	0.011	0.011	0.012	0.012	0.012	0.015	0.015	0.015	0.017	0.017	0.017	0.019	0.019	0.019	0.022	0.022	0.022	0.024	0.024	0.024	0.027	0.027	0.027	0.03	0.031	0.031	0.033
512	0.003	0.003	0.003	0.003	0.003	0.003	0.004	0.004	0.004	0.005	0.005	0.005	0.006	0.006	0.006	0.007	0.007	0.007	0.009	0.009	0.009	0.011	0.011	0.011	0.013	0.013	0.013	0.015	0.015	0.015	0.017	0.018	0.018	0.019	0.02	0.02	0.022	0.022	0.022	0.024	0.024	0.024	0.027	0.027	0.027	0.03	0.03	0.031	0.032
513	0.003	0.003	0.003	0.003	0.003	0.003	0.004	0.004	0.004	0.005	0.005	0.005	0.006	0.006	0.006	0.007	0.007	0.007	0.01	0.01	0.01	0.011	0.011	0.011	0.013	0.013	0.013	0.015	0.016	0.016	0.018	0.018	0.018	0.02	0.02	0.02	0.022	0.022	0.022	0.024	0.025	0.025	0.027	0.027	0.027	0.03	0.03	0.03	0.032
514	0.003	0.003	0.003	0.003	0.003	0.003	0.004	0.004	0.004	0.005	0.005	0.005	0.006	0.006	0.006	0.007	0.007	0.008	0.01	0.01	0.01	0.012	0.012	0.012	0.013	0.013	0.013	0.016	0.016	0.016	0.018	0.019	0.018	0.02	0.02	0.02	0.022	0.022	0.023	0.024	0.025	0.025	0.027	0.027	0.028	0.03	0.03	0.03	0.032
515	0.003	0.003	0.003	0.003	0.003	0.003	0.004	0.004	0.004	0.005	0.005	0.005	0.006	0.006	0.006	0.007	0.008	0.008	0.01	0.01	0.01	0.012	0.012	0.012	0.014	0.014	0.014	0.016	0.016	0.016	0.018	0.019	0.019	0.02	0.021	0.021	0.023	0.023	0.023	0.025	0.025	0.025	0.027	0.027	0.027	0.03	0.03	0.03	0.032
516	0.003	0.003	0.003	0.003	0.003	0.003	0.004	0.004	0.004	0.005	0.005	0.005	0.006	0.007	0.006	0.008	0.008	0.008	0.01	0.01	0.01	0.012	0.012	0.012	0.014	0.014	0.014	0.017	0.017	0.017	0.019	0.019	0.019	0.021	0.021	0.021	0.023	0.023	0.023	0.025	0.025	0.026	0.028	0.028	0.028	0.03	0.03	0.03	0.032
517	0.003	0.003	0.003	0.003	0.003	0.003	0.004	0.004	0.004	0.005	0.005	0.005	0.007	0.007	0.007	0.008	0.008	0.008	0.011	0.01	0.011	0.012	0.013	0.013	0.014	0.015	0.014	0.017	0.017	0.017	0.019	0.02	0.02	0.021	0.022	0.022	0.024	0.024	0.024	0.025	0.026	0.026	0.028	0.028	0.028	0.03	0.031	0.031	0.032
518	0.003	0.003	0.003	0.003	0.003	0.003	0.004	0.004	0.004	0.005	0.005	0.006	0.007	0.007	0.007	0.008	0.008	0.008	0.011	0.011	0.011	0.013	0.013	0.013	0.015	0.015	0.015	0.017	0.018	0.018	0.02	0.02	0.02	0.022	0.022	0.022	0.024	0.024	0.024	0.026	0.026	0.026	0.028	0.028	0.029	0.031	0.031	0.031	0.032
519	0.003	0.003	0.003	0.003	0.003	0.003	0.004	0.004	0.004	0.005	0.005	0.006	0.007	0.007	0.007	0.008	0.008	0.008	0.011	0.011	0.011	0.013	0.013	0.013	0.015	0.015	0.015	0.018	0.018	0.018	0.02	0.021	0.021	0.022	0.023	0.023	0.024	0.025	0.025	0.026	0.027	0.027	0.029	0.029	0.029	0.031	0.031	0.031	0.033
520	0.003	0.003	0.003	0.003	0.003	0.003	0.004	0.004	0.004	0.005	0.005	0.005	0.007	0.007	0.007	0.008	0.009	0.009	0.011	0.011	0.012	0.014	0.014	0.014	0.016	0.016	0.016	0.018	0.018	0.019	0.021	0.021	0.021	0.023	0.023	0.023	0.025	0.025	0.025	0.027	0.027	0.027	0.029	0.029	0.03	0.031	0.032	0.032	0.033
521	0.003	0.003	0.003	0.003	0.003	0.003	0.004	0.004	0.004	0.005	0.005	0.006	0.007	0.007	0.007	0.009	0.009	0.009	0.012	0.012	0.012	0.014	0.014	0.014	0.016	0.016	0.016	0.019	0.019	0.019	0.022	0.022	0.022	0.024	0.024	0.024	0.026	0.026	0.026	0.028	0.028	0.028	0.03	0.03	0.03	0.032	0.032	0.032	0.033
522	0.003	0.003	0.003	0.003	0.003	0.003	0.004	0.004	0.004	0.005	0.006	0.006	0.007	0.007	0.007	0.009	0.009	0.009	0.012	0.012	0.012	0.014	0.014	0.014	0.016	0.017	0.016	0.019	0.02	0.02	0.022	0.022	0.022	0.024	0.024	0.024	0.026	0.027	0.026	0.028	0.028	0.029	0.03	0.03	0.031	0.032	0.033	0.033	0.034
523	0.003	0.003	0.003	0.003	0.003	0.003	0.004	0.004	0.004	0.006	0.006	0.006	0.007	0.008	0.008	0.009	0.009	0.009	0.012	0.012	0.012	0.015	0.015	0.015	0.017	0.017	0.017	0.02	0.02	0.02	0.023	0.023	0.023	0.025	0.025	0.025	0.027	0.027	0.027	0.029	0.029	0.029	0.031	0.031	0.031	0.033	0.033	0.033	0.034
524	0.003	0.003	0.003	0.003	0.003	0.003	0.004	0.004	0.004	0.005	0.006	0.006	0.008	0.008	0.008	0.009	0.01	0.01	0.013	0.013	0.013	0.015	0.015	0.015	0.017	0.018	0.018	0.021	0.021	0.021	0.023	0.024	0.024	0.025	0.026	0.026	0.028	0.028	0.028	0.029	0.03	0.03	0.031	0.032	0.032	0.033	0.034	0.034	0.035
525	0.003	0.003	0.003	0.003	0.003	0.003	0.004	0.004	0.004	0.006	0.006	0.006	0.008	0.008	0.008	0.01	0.01	0.01	0.013	0.013	0.013	0.016	0.016	0.016	0.018	0.018	0.018	0.021	0.021	0.021	0.024	0.024	0.024	0.026	0.026	0.026	0.028	0.028	0.029	0.03	0.03	0.031	0.032	0.032	0.032	0.034	0.035	0.035	0.036
526	0.003	0.003	0.003	0.003	0.003	0.003	0.004	0.004	0.004	0.006	0.006	0.006	0.008	0.008	0.008	0.01	0.01	0.01	0.013	0.013	0.013	0.016	0.016	0.016	0.018	0.019	0.018	0.022	0.022	0.022	0.024	0.025	0.025	0.027	0.027	0.027	0.029	0.029	0.029	0.031	0.031	0.031	0.033	0.033	0.033	0.035	0.035	0.035	0.036
527	0.003	0.003	0.003	0.003	0.003	0.003	0.004	0.004	0.004	0.006	0.006	0.006	0.008	0.008	0.008	0.01	0.01	0.01	0.014	0.014	0.014	0.016	0.016	0.016	0.019	0.019	0.019	0.022	0.022	0.022	0.025	0.026	0.025	0.028	0.028	0.028	0.03	0.03	0.03	0.032	0.032	0.032	0.034	0.034	0.034	0.036	0.036	0.036	0.037
528	0.003	0.003	0.003	0.003	0.003	0.003	0.004	0.004	0.004	0.006	0.006	0.006	0.008	0.008	0.009	0.01	0.01	0.01	0.014	0.014	0.014	0.017	0.017	0.017	0.019	0.019	0.019	0.023	0.023	0.023	0.026	0.026	0.026	0.028	0.028	0.028	0.03	0.031	0.031	0.032	0.033	0.033	0.034	0.035	0.035	0.036	0.037	0.037	0.038
529	0.003	0.003	0.003	0.003	0.003	0.003	0.004	0.004	0.004	0.006	0.006	0.006	0.008	0.009	0.009	0.01	0.011	0.011	0.014	0.014	0.014	0.017	0.017	0.017	0.02	0.02	0.02	0.023	0.024	0.023	0.027	0.027	0.027	0.029	0.029	0.029	0.031	0.031	0.032	0.033	0.033	0.033	0.035	0.035	0.035	0.037	0.037	0.037	0.038
530	0.003	0.003	0.003	0.003	0.003	0.003	0.004	0.004	0.004	0.006	0.006	0.006	0.008	0.009	0.009	0.011	0.011	0.011	0.015	0.015	0.015	0.018	0.018	0.018	0.02	0.02	0.02	0.024	0.024	0.024	0.027	0.027	0.027	0.03	0.03	0.03	0.032	0.032	0.032	0.034	0.034	0.034	0.036	0.036	0.036	0.038	0.038	0.038	0.039
531	0.003	0.003	0.003	0.003	0.003	0.003	0.004	0.004	0.004	0.006	0.006	0.006	0.009	0.009	0.009	0.011	0.011	0.011	0.015	0.015	0.015	0.018	0.018	0.018	0.021	0.021	0.021	0.024	0.025	0.025	0.028	0.028	0.028	0.03	0.031	0.031	0.033	0.033	0.033	0.035	0.035	0.035	0.037	0.037	0.037	0.039	0.039	0.039	0.04
532	0.003	0.003	0.003	0.003	0.003	0.003	0.004	0.004	0.004	0.006	0.006	0.007	0.009	0.009	0.009	0.011	0.011	0.011	0.015	0.015	0.015	0.018	0.019	0.019	0.021	0.021	0.021	0.025	0.025	0.025	0.029	0.029	0.029	0.031	0.031	0.031	0.034	0.034	0.034	0.036	0.036	0.036	0.038	0.038	0.038	0.04	0.04	0.04	0.041
533	0.003	0.003	0.003	0.003	0.003	0.003	0.004	0.004	0.004	0.006	0.007	0.007	0.009	0.009	0.009	0.011	0.012	0.012	0.016	0.016	0.016	0.019	0.019	0.019	0.022	0.022	0.022	0.026	0.026	0.026	0.03	0.03	0.03	0.032	0.032	0.032	0.035	0.035	0.035	0.037	0.037	0.037	0.039	0.039	0.039	0.041	0.041	0.041	0.042
534	0.003	0.003	0.003	0.003	0.003	0.003	0.004	0.004	0.004	0.006	0.007	0.007	0.009	0.009	0.01	0.011	0.012	0.012	0.016	0.016	0.016	0.019	0.019	0.019	0.022	0.022	0.022	0.026	0.027	0.027	0.03	0.031	0.03	0.033	0.033	0.033	0.035	0.036	0.036	0.038	0.038	0.038	0.04	0.04	0.04	0.042	0.042	0.042	0.043
535	0.003	0.003	0.003	0.003	0.003	0.003	0.005	0.004	0.004	0.007	0.007	0.007	0.01	0.01	0.01	0.012	0.012	0.012	0.017	0.017	0.017	0.02	0.02	0.02	0.023	0.023	0.023	0.027	0.027	0.027	0.031	0.031	0.031	0.034	0.034	0.034	0.036	0.037	0.037	0.039	0.039	0.039	0.041	0.041	0.041	0.043	0.043	0.043	0.044
536	0.003	0.004	0.004	0.004	0.004	0.004	0.005	0.005	0.005	0.007	0.007	0.007	0.01	0.01	0.01	0.012	0.012	0.013	0.017	0.017	0.017	0.02	0.02	0.021	0.024	0.024	0.024	0.028	0.028	0.028	0.032	0.032	0.032	0.035	0.035	0.035	0.038	0.037	0.038	0.04	0.04	0.04	0.042	0.042	0.042	0.044	0.044	0.044	0.045
537	0.003	0.003	0.003	0.003	0.003	0.003	0.004	0.004	0.004	0.007	0.007	0.007	0.01	0.01	0.01	0.012	0.012	0.013	0.017	0.017	0.017	0.021	0.02	0.021	0.024	0.024	0.024	0.028	0.028	0.028	0.032	0.032	0.032	0.035	0.035	0.035	0.038	0.038	0.038	0.04	0.04	0.041	0.043	0.043	0.043	0.045	0.045	0.045	0.046
538	0.003	0.003	0.003	0.003	0.003	0.003	0.005	0.004	0.005	0.007	0.007	0.007	0.01	0.01	0.01	0.012	0.013	0.013	0.017	0.017	0.017	0.021	0.021	0.021	0.024	0.024	0.024	0.029	0.029	0.029	0.033	0.033	0.033	0.035	0.036	0.036	0.039	0.039	0.039	0.041	0.041	0.041	0.043	0.043	0.044	0.045	0.046	0.046	0.047
539	0.003	0.003	0.003	0.003	0.003	0.003	0.004	0.004	0.004	0.007	0.007	0.007	0.01	0.01	0.01	0.013	0.013	0.013	0.018	0.018	0.018	0.021	0.021	0.021	0.024	0.025	0.025	0.029	0.029	0.029	0.033	0.034	0.034	0.036	0.036	0.036	0.039	0.039	0.039	0.041	0.042	0.042	0.044	0.044	0.044	0.046	0.046	0.046	0.047
540	0.003	0.003	0.003	0.003	0.003	0.003	0.004	0.005	0.004	0.007	0.007	0.007	0.01	0.01	0.01	0.013	0.013	0.013	0.018	0.018	0.018	0.022	0.022	0.022	0.025	0.025	0.025	0.029	0.03	0.03	0.034	0.034	0.034	0.037	0.037	0.037	0.04	0.04	0.04	0.042	0.042	0.042	0.045	0.045	0.045	0.047	0.047	0.047	0.048
541	0.003	0.003	0.003	0.003	0.003	0.003	0.004	0.004	0.005	0.007	0.007	0.007	0.01	0.01	0.01	0.013	0.013	0.013	0.018	0.018	0.018	0.022	0.022	0.022	0.025	0.025	0.025	0.03	0.03	0.03	0.034	0.035	0.035	0.037	0.038	0.038	0.04	0.041	0.04	0.043	0.043	0.043	0.045	0.046	0.046	0.048	0.048	0.048	0.049
542	0.003	0.003	0.003	0.003	0.003	0.003	0.005	0.005	0.004	0.007	0.007	0.007	0.011	0.011	0.011	0.013	0.013	0.013	0.018	0.018	0.018	0.022	0.022	0.022	0.026	0.026	0.026	0.03	0.031	0.031	0.035	0.035	0.035	0.038	0.038	0.038	0.041	0.041	0.041	0.044	0.044	0.044	0.046	0.046	0.046	0.049	0.048	0.049	0.05
543	0.003	0.003	0.003	0.003	0.003	0.003	0.005	0.005	0.005	0.007	0.007	0.008	0.011	0.011	0.011	0.013	0.014	0.014	0.019	0.019	0.019	0.022	0.022	0.023	0.026	0.026	0.026	0.031	0.031	0.031	0.035	0.036	0.036	0.039	0.039	0.039	0.042	0.042	0.042	0.044	0.044	0.045	0.047	0.047	0.047	0.049	0.049	0.05	0.05
544	0.003	0.003	0.003	0.003	0.003	0.003	0.005	0.005	0.005	0.007	0.007	0.008	0.011	0.011	0.011	0.014	0.014	0.014	0.019	0.019	0.019	0.023	0.023	0.023	0.027	0.027	0.026	0.031	0.032	0.031	0.036	0.036	0.036	0.039	0.039	0.039	0.042	0.042	0.042	0.045	0.045	0.045	0.048	0.048	0.048	0.05	0.05	0.05	0.051
545	0.003	0.003	0.003	0.004	0.003	0.003	0.005	0.005	0.005	0.007	0.007	0.008	0.011	0.011	0.011	0.014	0.014	0.014	0.019	0.019	0.019	0.023	0.023	0.023	0.027	0.027	0.027	0.032	0.032	0.032	0.037	0.037	0.037	0.04	0.04	0.04	0.043	0.043	0.043	0.046	0.046	0.046	0.048	0.049	0.048	0.051	0.051	0.051	0.052
546	0.003	0.003	0.003	0.003	0.003	0.003	0.005	0.005	0.005	0.007	0.008	0.008	0.011	0.011	0.011	0.014	0.014	0.014	0.019	0.019	0.019	0.023	0.023	0.024	0.027	0.027	0.027	0.032	0.032	0.033	0.037	0.037	0.037	0.04	0.041	0.041	0.044	0.044	0.044	0.046	0.046	0.047	0.049	0.049	0.049	0.052	0.052	0.052	0.053
547	0.003	0.003	0.003	0.003	0.003	0.003	0.005	0.005	0.005	0.007	0.008	0.008	0.011	0.011	0.011	0.014	0.014	0.014	0.02	0.019	0.02	0.024	0.024	0.024	0.027	0.028	0.028	0.033	0.033	0.033	0.037	0.038	0.038	0.041	0.041	0.041	0.044	0.044	0.044	0.047	0.047	0.047	0.05	0.05	0.05	0.052	0.053	0.053	0.054
548	0.003	0.003	0.003	0.003	0.003	0.003	0.005	0.005	0.005	0.007	0.008	0.008	0.011	0.012	0.011	0.014	0.014	0.014	0.02	0.02	0.02	0.024	0.024	0.024	0.028	0.028	0.028	0.033	0.033	0.033	0.038	0.038	0.038	0.042	0.042	0.042	0.045	0.045	0.045	0.048	0.048	0.048	0.051	0.051	0.051	0.053	0.053	0.054	0.055
549	0.003	0.003	0.003	0.003	0.003	0.003	0.005	0.005	0.005	0.008	0.008	0.008	0.011	0.012	0.012	0.014	0.015	0.015	0.02	0.02	0.02	0.024	0.025	0.025	0.028	0.028	0.028	0.034	0.034	0.034	0.039	0.039	0.039	0.042	0.042	0.042	0.046	0.046	0.046	0.049	0.049	0.049	0.052	0.052	0.052	0.054	0.055	0.054	0.056
550	0.003	0.003	0.003	0.003	0.003	0.003	0.005	0.005	0.005	0.008	0.008	0.008	0.012	0.012	0.012	0.015	0.015	0.015	0.021	0.021	0.021	0.025	0.025	0.025	0.029	0.029	0.029	0.034	0.035	0.035	0.039	0.04	0.04	0.043	0.043	0.043	0.047	0.047	0.047	0.05	0.05	0.05	0.053	0.053	0.053	0.055	0.056	0.056	0.057
551	0.003	0.003	0.003	0.003	0.003	0.003	0.005	0.005	0.005	0.008	0.008	0.008	0.012	0.012	0.012	0.015	0.015	0.015	0.021	0.021	0.021	0.025	0.025	0.025	0.03	0.03	0.03	0.035	0.035	0.035	0.04	0.04	0.04	0.044	0.044	0.044	0.048	0.048	0.048	0.05	0.051	0.051	0.053	0.054	0.054	0.056	0.057	0.056	0.058
552	0.003	0.003	0.003	0.003	0.003	0.003	0.005	0.005	0.005	0.008	0.008	0.008	0.012	0.012	0.012	0.015	0.015	0.015	0.021	0.021	0.021	0.026	0.026	0.026	0.03	0.03	0.03	0.036	0.036	0.036	0.041	0.041	0.041	0.044	0.045	0.045	0.048	0.049	0.049	0.051	0.052	0.052	0.054	0.055	0.055	0.058	0.058	0.058	0.059
553	0.003	0.003	0.003	0.003	0.003	0.003	0.005	0.005	0.005	0.008	0.008	0.008	0.012	0.012	0.012	0.015	0.016	0.016	0.022	0.022	0.022	0.026	0.026	0.026	0.03	0.031	0.03	0.036	0.036	0.036	0.042	0.042	0.042	0.046	0.046	0.046	0.049	0.049	0.049	0.053	0.053	0.053	0.056	0.056	0.056	0.058	0.059	0.059	0.06
554	0.003	0.003	0.003	0.003	0.003	0.003	0.005	0.005	0.005	0.008	0.008	0.008	0.012	0.013	0.013	0.016	0.016	0.016	0.022	0.022	0.022	0.027	0.027	0.027	0.031	0.031	0.031	0.037	0.037	0.037	0.043	0.043	0.043	0.046	0.047	0.047	0.05	0.05	0.051	0.053	0.054	0.054	0.057	0.057	0.057	0.06	0.06	0.06	0.061
555	0.003	0.003	0.003	0.003	0.003	0.003	0.005	0.005	0.005	0.008	0.008	0.009	0.013	0.013	0.013	0.016	0.016	0.016	0.023	0.023	0.023	0.027	0.027	0.027	0.032	0.032	0.032	0.038	0.038	0.038	0.043	0.044	0.044	0.048	0.048	0.048	0.051	0.051	0.052	0.055	0.055	0.055	0.058	0.058	0.058	0.061	0.061	0.061	0.062
556	0.003	0.003	0.003	0.003	0.003	0.003	0.005	0.005	0.005	0.008	0.009	0.009	0.013	0.013	0.013	0.016	0.016	0.016	0.023	0.023	0.023	0.028	0.028	0.028	0.033	0.033	0.032	0.039	0.039	0.039	0.044	0.045	0.045	0.048	0.049	0.049	0.053	0.053	0.053	0.056	0.056	0.056	0.059	0.059	0.059	0.062	0.062	0.063	0.064
557	0.003	0.003	0.003	0.003	0.003	0.003	0.005	0.005	0.005	0.009	0.009	0.009	0.013	0.013	0.013	0.017	0.017	0.017	0.024	0.024	0.024	0.029	0.029	0.029	0.033	0.034	0.033	0.039	0.04	0.04	0.046	0.046	0.046	0.05	0.05	0.05	0.054	0.054	0.054	0.057	0.057	0.057	0.061	0.061	0.061	0.064	0.064	0.064	0.065
558	0.003	0.003	0.003	0.003	0.004	0.003	0.005	0.005	0.005	0.009	0.009	0.009	0.014	0.014	0.014	0.017	0.017	0.017	0.024	0.024	0.024	0.029	0.029	0.029	0.034	0.034	0.034	0.04	0.041	0.041	0.047	0.047	0.047	0.051	0.051	0.051	0.055	0.055	0.055	0.059	0.059	0.059	0.062	0.062	0.062	0.065	0.065	0.065	0.067
559	0.003	0.003	0.003	0.004	0.003	0.004	0.005	0.005	0.005	0.009	0.009	0.009	0.014	0.014	0.014	0.017	0.018	0.018	0.025	0.025	0.025	0.03	0.03	0.03	0.035	0.035	0.035	0.042	0.042	0.042	0.048	0.048	0.048	0.052	0.052	0.052	0.057	0.057	0.057	0.06	0.06	0.06	0.063	0.063	0.064	0.067	0.067	0.067	0.068
560	0.003	0.004	0.003	0.003	0.004	0.004	0.005	0.005	0.005	0.009	0.009	0.009	0.014	0.014	0.014	0.018	0.018	0.018	0.025	0.025	0.025	0.031	0.031	0.031	0.036	0.036	0.036	0.043	0.043	0.043	0.049	0.049	0.049	0.054	0.054	0.054	0.058	0.058	0.058	0.062	0.062	0.062	0.065	0.065	0.065	0.068	0.068	0.068	0.07
561	0.003	0.003	0.003	0.003	0.003	0.003	0.005	0.005	0.005	0.009	0.009	0.009	0.014	0.015	0.015	0.018	0.018	0.018	0.026	0.026	0.026	0.031	0.032	0.032	0.037	0.037	0.037	0.044	0.044	0.044	0.05	0.051	0.05	0.055	0.055	0.055	0.059	0.059	0.06	0.063	0.063	0.063	0.067	0.067	0.067	0.07	0.07	0.07	0.072
562	0.003	0.003	0.003	0.003	0.003	0.003	0.005	0.005	0.005	0.009	0.009	0.01	0.015	0.015	0.015	0.019	0.019	0.019	0.027	0.027	0.027	0.032	0.032	0.032	0.038	0.038	0.038	0.045	0.045	0.045	0.052	0.052	0.052	0.056	0.057	0.057	0.061	0.061	0.061	0.065	0.065	0.065	0.069	0.069	0.069	0.072	0.072	0.072	0.074
563	0.003	0.003	0.003	0.003	0.003	0.003	0.005	0.005	0.005	0.009	0.01	0.01	0.015	0.015	0.015	0.019	0.019	0.019	0.027	0.027	0.027	0.033	0.033	0.033	0.039	0.039	0.039	0.046	0.047	0.046	0.053	0.054	0.054	0.058	0.058	0.058	0.063	0.063	0.063	0.067	0.067	0.067	0.07	0.071	0.071	0.074	0.074	0.074	0.076
564	0.003	0.003	0.003	0.003	0.003	0.003	0.005	0.005	0.006	0.01	0.01	0.01	0.016	0.016	0.016	0.02	0.02	0.02	0.028	0.028	0.028	0.034	0.034	0.034	0.04	0.04	0.04	0.048	0.048	0.048	0.055	0.055	0.055	0.06	0.06	0.06	0.065	0.065	0.065	0.069	0.069	0.069	0.073	0.073	0.073	0.076	0.076	0.076	0.078
565	0.003	0.003	0.003	0.003	0.003	0.003	0.005	0.006	0.005	0.01	0.01	0.01	0.016	0.016	0.016	0.02	0.02	0.02	0.029	0.029	0.029	0.035	0.035	0.035	0.041	0.041	0.041	0.049	0.049	0.049	0.056	0.057	0.057	0.061	0.062	0.062	0.066	0.067	0.067	0.071	0.071	0.071	0.075	0.075	0.075	0.078	0.078	0.078	0.08
566	0.003	0.003	0.003	0.003	0.003	0.003	0.006	0.006	0.006	0.01	0.01	0.01	0.016	0.016	0.017	0.021	0.021	0.021	0.03	0.03	0.03	0.036	0.036	0.036	0.042	0.043	0.042	0.051	0.051	0.051	0.058	0.059	0.059	0.063	0.064	0.064	0.069	0.069	0.069	0.073	0.073	0.073	0.077	0.077	0.077	0.081	0.081	0.081	0.083
567	0.003	0.003	0.003	0.003	0.004	0.004	0.006	0.006	0.006	0.01	0.011	0.011	0.017	0.017	0.017	0.022	0.022	0.022	0.031	0.031	0.031	0.038	0.038	0.037	0.044	0.044	0.044	0.052	0.053	0.052	0.06	0.06	0.06	0.065	0.066	0.065	0.071	0.071	0.071	0.075	0.076	0.076	0.079	0.08	0.08	0.083	0.083	0.083	0.085
568	0.003	0.004	0.003	0.003	0.004	0.003	0.006	0.006	0.006	0.011	0.011	0.011	0.017	0.018	0.018	0.022	0.022	0.022	0.032	0.032	0.032	0.039	0.039	0.039	0.045	0.045	0.045	0.054	0.054	0.054	0.062	0.062	0.062	0.068	0.068	0.068	0.073	0.073	0.073	0.078	0.078	0.078	0.082	0.082	0.082	0.086	0.086	0.086	0.088
569	0.003	0.003	0.003	0.003	0.003	0.003	0.006	0.006	0.006	0.011	0.011	0.011	0.018	0.018	0.018	0.023	0.023	0.023	0.032	0.033	0.032	0.039	0.04	0.04	0.046	0.047	0.047	0.055	0.056	0.055	0.064	0.064	0.064	0.07	0.07	0.07	0.075	0.075	0.075	0.08	0.08	0.08	0.084	0.084	0.084	0.088	0.088	0.088	0.09
570	0.003	0.003	0.003	0.003	0.003	0.003	0.006	0.006	0.006	0.011	0.011	0.011	0.018	0.018	0.018	0.023	0.023	0.023	0.033	0.034	0.034	0.041	0.041	0.041	0.048	0.048	0.048	0.057	0.057	0.057	0.066	0.066	0.066	0.072	0.072	0.072	0.077	0.077	0.077	0.082	0.082	0.082	0.087	0.087	0.087	0.091	0.091	0.091	0.093
571	0.003	0.003	0.003	0.003	0.003	0.003	0.006	0.006	0.006	0.011	0.011	0.011	0.019	0.019	0.019	0.024	0.024	0.024	0.034	0.034	0.035	0.042	0.042	0.042	0.049	0.049	0.049	0.059	0.059	0.059	0.068	0.068	0.068	0.074	0.074	0.074	0.08	0.08	0.08	0.085	0.085	0.085	0.089	0.089	0.089	0.093	0.094	0.093	0.096
572	0.003	0.003	0.003	0.003	0.003	0.003	0.006	0.006	0.006	0.012	0.012	0.012	0.019	0.019	0.02	0.025	0.025	0.025	0.035	0.036	0.036	0.044	0.044	0.044	0.051	0.051	0.051	0.061	0.061	0.061	0.07	0.07	0.07	0.076	0.076	0.076	0.082	0.082	0.082	0.087	0.087	0.088	0.092	0.092	0.092	0.096	0.096	0.096	0.099
573	0.003	0.003	0.003	0.003	0.003	0.003	0.006	0.006	0.006	0.012	0.012	0.012	0.02	0.02	0.02	0.025	0.026	0.026	0.037	0.037	0.037	0.045	0.045	0.045	0.052	0.052	0.053	0.062	0.063	0.063	0.072	0.072	0.072	0.078	0.079	0.079	0.085	0.085	0.085	0.09	0.09	0.09	0.095	0.095	0.095	0.099	0.099	0.099	0.101
574	0.003	0.003	0.003	0.003	0.003	0.003	0.006	0.006	0.006	0.012	0.012	0.012	0.02	0.021	0.02	0.026	0.026	0.026	0.037	0.038	0.038	0.046	0.046	0.046	0.054	0.054	0.054	0.064	0.064	0.064	0.074	0.074	0.074	0.081	0.081	0.081	0.087	0.087	0.087	0.093	0.093	0.093	0.098	0.098	0.098	0.102	0.102	0.102	0.104
575	0.003	0.003	0.003	0.003	0.003	0.003	0.006	0.006	0.006	0.012	0.013	0.013	0.021	0.021	0.021	0.027	0.027	0.027	0.039	0.039	0.039	0.047	0.047	0.047	0.055	0.056	0.056	0.066	0.066	0.067	0.076	0.077	0.076	0.083	0.083	0.083	0.09	0.09	0.09	0.095	0.096	0.096	0.101	0.101	0.101	0.105	0.105	0.105	0.108
576	0.003	0.003	0.003	0.003	0.003	0.003	0.007	0.007	0.007	0.013	0.013	0.013	0.021	0.022	0.022	0.028	0.028	0.028	0.04	0.04	0.04	0.049	0.049	0.049	0.057	0.057	0.057	0.068	0.069	0.069	0.079	0.079	0.079	0.086	0.086	0.086	0.093	0.093	0.093	0.099	0.098	0.099	0.104	0.104	0.104	0.109	0.109	0.109	0.111
577	0.003	0.003	0.003	0.003	0.003	0.003	0.007	0.007	0.007	0.013	0.013	0.013	0.022	0.022	0.022	0.029	0.028	0.029	0.041	0.041	0.041	0.05	0.05	0.05	0.059	0.059	0.059	0.07	0.071	0.07	0.081	0.081	0.081	0.088	0.089	0.089	0.095	0.095	0.096	0.101	0.101	0.102	0.107	0.107	0.107	0.112	0.112	0.112	0.115
578	0.003	0.003	0.003	0.003	0.003	0.003	0.007	0.007	0.007	0.013	0.013	0.014	0.023	0.023	0.023	0.029	0.029	0.03	0.042	0.042	0.042	0.052	0.052	0.052	0.061	0.061	0.061	0.073	0.073	0.073	0.084	0.084	0.084	0.091	0.092	0.091	0.099	0.099	0.099	0.105	0.105	0.105	0.111	0.111	0.111	0.116	0.116	0.116	0.118
579	0.003	0.003	0.003	0.003	0.003	0.003	0.007	0.007	0.007	0.014	0.014	0.014	0.023	0.024	0.023	0.03	0.031	0.031	0.044	0.044	0.044	0.053	0.054	0.054	0.063	0.063	0.063	0.075	0.075	0.075	0.087	0.087	0.087	0.094	0.095	0.095	0.102	0.102	0.102	0.108	0.108	0.108	0.114	0.114	0.114	0.12	0.12	0.119	0.122
580	0.003	0.003	0.003	0.003	0.003	0.003	0.007	0.007	0.007	0.014	0.014	0.014	0.024	0.024	0.024	0.031	0.031	0.031	0.045	0.045	0.045	0.055	0.055	0.055	0.065	0.065	0.065	0.077	0.078	0.078	0.089	0.089	0.089	0.097	0.098	0.097	0.105	0.105	0.105	0.112	0.112	0.112	0.118	0.118	0.118	0.123	0.123	0.123	0.126
581	0.003	0.003	0.003	0.003	0.003	0.003	0.007	0.007	0.007	0.014	0.015	0.015	0.025	0.025	0.025	0.032	0.032	0.032	0.046	0.046	0.046	0.057	0.057	0.057	0.067	0.067	0.067	0.08	0.08	0.08	0.092	0.092	0.092	0.1	0.101	0.1	0.108	0.108	0.108	0.115	0.115	0.115	0.121	0.122	0.121	0.127	0.127	0.127	0.13
582	0.003	0.003	0.003	0.003	0.003	0.003	0.007	0.007	0.007	0.015	0.015	0.015	0.025	0.026	0.026	0.033	0.033	0.033	0.048	0.048	0.048	0.059	0.059	0.059	0.069	0.069	0.069	0.082	0.083	0.083	0.095	0.095	0.095	0.104	0.104	0.104	0.112	0.112	0.112	0.119	0.119	0.119	0.126	0.125	0.126	0.131	0.131	0.131	0.134
583	0.003	0.003	0.003	0.003	0.003	0.003	0.007	0.007	0.007	0.015	0.015	0.016	0.026	0.026	0.026	0.034	0.034	0.034	0.049	0.049	0.049	0.06	0.061	0.061	0.071	0.071	0.071	0.085	0.085	0.085	0.098	0.098	0.098	0.107	0.107	0.107	0.115	0.116	0.115	0.123	0.123	0.123	0.129	0.129	0.129	0.135	0.135	0.135	0.139
584	0.003	0.003	0.003	0.003	0.003	0.003	0.007	0.007	0.007	0.015	0.016	0.016	0.027	0.027	0.027	0.035	0.035	0.035	0.05	0.051	0.051	0.062	0.062	0.062	0.073	0.073	0.073	0.088	0.088	0.088	0.101	0.101	0.101	0.11	0.11	0.11	0.119	0.119	0.119	0.127	0.127	0.127	0.134	0.134	0.133	0.14	0.14	0.139	0.143
585	0.003	0.003	0.003	0.003	0.003	0.003	0.008	0.008	0.008	0.016	0.016	0.016	0.028	0.028	0.028	0.036	0.036	0.036	0.052	0.052	0.052	0.064	0.064	0.064	0.076	0.076	0.076	0.09	0.09	0.091	0.104	0.104	0.104	0.113	0.114	0.114	0.122	0.123	0.123	0.13	0.131	0.13	0.137	0.138	0.137	0.144	0.144	0.144	0.147
586	0.003	0.003	0.003	0.003	0.003	0.003	0.008	0.008	0.008	0.016	0.017	0.017	0.028	0.029	0.029	0.037	0.037	0.037	0.054	0.054	0.054	0.066	0.066	0.066	0.078	0.078	0.078	0.093	0.093	0.093	0.107	0.107	0.107	0.117	0.117	0.117	0.126	0.126	0.126	0.134	0.134	0.134	0.141	0.142	0.142	0.148	0.148	0.148	0.152
587	0.003	0.003	0.003	0.003	0.003	0.003	0.008	0.008	0.008	0.017	0.017	0.017	0.029	0.03	0.03	0.038	0.038	0.038	0.056	0.055	0.056	0.068	0.068	0.068	0.08	0.08	0.08	0.096	0.096	0.096	0.111	0.111	0.111	0.121	0.121	0.121	0.13	0.13	0.13	0.138	0.138	0.139	0.146	0.146	0.146	0.153	0.153	0.152	0.156
588	0.003	0.003	0.003	0.003	0.003	0.003	0.008	0.008	0.008	0.017	0.017	0.017	0.03	0.03	0.03	0.039	0.039	0.039	0.057	0.057	0.057	0.07	0.07	0.07	0.082	0.082	0.083	0.099	0.099	0.099	0.114	0.114	0.114	0.124	0.124	0.124	0.134	0.134	0.134	0.142	0.142	0.143	0.15	0.15	0.15	0.157	0.157	0.157	0.161
589	0.003	0.003	0.003	0.003	0.003	0.003	0.008	0.008	0.008	0.017	0.018	0.018	0.031	0.031	0.031	0.04	0.04	0.04	0.059	0.059	0.059	0.072	0.072	0.072	0.085	0.085	0.085	0.102	0.102	0.102	0.117	0.117	0.117	0.128	0.128	0.128	0.138	0.138	0.138	0.147	0.147	0.147	0.155	0.155	0.155	0.162	0.162	0.162	0.166
590	0.003	0.003	0.003	0.003	0.003	0.003	0.008	0.008	0.009	0.018	0.018	0.018	0.032	0.032	0.032	0.042	0.042	0.041	0.06	0.06	0.06	0.074	0.074	0.074	0.087	0.087	0.087	0.104	0.105	0.105	0.12	0.121	0.121	0.131	0.131	0.131	0.142	0.142	0.142	0.151	0.151	0.151	0.159	0.159	0.159	0.167	0.167	0.167	0.17
591	0.003	0.003	0.003	0.003	0.003	0.003	0.008	0.009	0.009	0.018	0.018	0.019	0.033	0.033	0.033	0.042	0.043	0.043	0.062	0.062	0.062	0.076	0.076	0.076	0.09	0.09	0.09	0.108	0.108	0.108	0.124	0.124	0.124	0.135	0.136	0.136	0.146	0.146	0.146	0.155	0.156	0.156	0.164	0.164	0.164	0.172	0.172	0.172	0.176
592	0.003	0.003	0.003	0.003	0.003	0.003	0.009	0.009	0.009	0.019	0.019	0.019	0.033	0.033	0.034	0.044	0.044	0.044	0.064	0.064	0.064	0.078	0.078	0.078	0.092	0.093	0.092	0.111	0.111	0.111	0.128	0.128	0.128	0.139	0.139	0.139	0.15	0.15	0.151	0.16	0.16	0.16	0.169	0.169	0.169	0.177	0.177	0.176	0.181
593	0.003	0.003	0.003	0.003	0.003	0.003	0.009	0.009	0.009	0.019	0.019	0.019	0.034	0.035	0.035	0.045	0.045	0.045	0.066	0.066	0.066	0.081	0.081	0.081	0.095	0.095	0.095	0.114	0.114	0.114	0.131	0.132	0.132	0.143	0.144	0.143	0.155	0.155	0.155	0.165	0.165	0.165	0.174	0.174	0.174	0.182	0.182	0.182	0.186
594	0.003	0.003	0.003	0.003	0.003	0.003	0.009	0.009	0.009	0.02	0.02	0.02	0.035	0.036	0.036	0.046	0.046	0.047	0.067	0.068	0.067	0.083	0.083	0.083	0.098	0.098	0.098	0.117	0.117	0.118	0.135	0.136	0.136	0.148	0.148	0.148	0.16	0.16	0.16	0.17	0.17	0.17	0.179	0.179	0.179	0.188	0.188	0.187	0.192
595	0.003	0.003	0.003	0.003	0.003	0.003	0.009	0.009	0.009	0.02	0.021	0.021	0.036	0.037	0.036	0.048	0.048	0.048	0.069	0.069	0.069	0.085	0.086	0.086	0.101	0.101	0.101	0.121	0.121	0.121	0.139	0.14	0.14	0.152	0.152	0.153	0.164	0.165	0.165	0.175	0.175	0.175	0.185	0.185	0.185	0.194	0.193	0.193	0.198
596	0.003	0.003	0.003	0.003	0.003	0.003	0.009	0.009	0.009	0.021	0.021	0.021	0.038	0.038	0.038	0.049	0.049	0.049	0.071	0.071	0.071	0.088	0.088	0.088	0.104	0.104	0.104	0.124	0.125	0.125	0.144	0.144	0.144	0.157	0.157	0.157	0.169	0.169	0.17	0.18	0.181	0.181	0.191	0.19	0.19	0.2	0.199	0.199	0.204
597	0.003	0.003	0.003	0.003	0.003	0.003	0.01	0.01	0.01	0.021	0.022	0.022	0.039	0.039	0.039	0.051	0.05	0.051	0.074	0.074	0.074	0.091	0.091	0.091	0.107	0.107	0.107	0.128	0.129	0.128	0.148	0.149	0.148	0.162	0.162	0.162	0.175	0.175	0.175	0.186	0.186	0.186	0.196	0.196	0.196	0.206	0.206	0.205	0.21
598	0.003	0.003	0.003	0.003	0.003	0.003	0.01	0.01	0.01	0.022	0.022	0.022	0.04	0.04	0.04	0.052	0.052	0.052	0.076	0.076	0.076	0.094	0.094	0.094	0.11	0.11	0.11	0.132	0.133	0.132	0.153	0.153	0.153	0.167	0.167	0.167	0.18	0.18	0.18	0.192	0.192	0.192	0.203	0.203	0.202	0.212	0.212	0.212	0.217
599	0.003	0.003	0.003	0.003	0.003	0.003	0.01	0.01	0.01	0.022	0.023	0.023	0.041	0.041	0.041	0.054	0.054	0.054	0.078	0.078	0.078	0.096	0.096	0.097	0.114	0.114	0.114	0.136	0.137	0.137	0.158	0.158	0.158	0.172	0.172	0.172	0.186	0.186	0.186	0.198	0.198	0.198	0.209	0.209	0.209	0.219	0.219	0.219	0.224
600	0.003	0.003	0.003	0.003	0.003	0.003	0.01	0.01	0.01	0.023	0.023	0.023	0.042	0.042	0.042	0.055	0.055	0.055	0.08	0.081	0.081	0.099	0.099	0.1	0.117	0.117	0.117	0.14	0.141	0.141	0.162	0.163	0.163	0.177	0.178	0.177	0.191	0.192	0.192	0.204	0.204	0.204	0.216	0.215	0.215	0.225	0.225	0.225	0.231
601	0.003	0.004	0.003	0.003	0.004	0.003	0.011	0.011	0.01	0.024	0.024	0.024	0.043	0.044	0.044	0.057	0.057	0.057	0.083	0.083	0.083	0.102	0.103	0.102	0.121	0.121	0.121	0.145	0.145	0.145	0.167	0.167	0.168	0.183	0.183	0.183	0.197	0.197	0.198	0.21	0.21	0.21	0.222	0.222	0.222	0.233	0.232	0.232	0.238
602	0.003	0.003	0.003	0.004	0.004	0.004	0.011	0.011	0.011	0.024	0.025	0.025	0.045	0.045	0.045	0.058	0.058	0.059	0.085	0.085	0.085	0.105	0.105	0.106	0.124	0.124	0.124	0.149	0.149	0.149	0.173	0.173	0.172	0.188	0.188	0.188	0.203	0.203	0.203	0.216	0.217	0.217	0.229	0.229	0.228	0.24	0.239	0.239	0.245
603	0.003	0.003	0.003	0.003	0.003	0.003	0.011	0.011	0.011	0.025	0.025	0.026	0.046	0.046	0.046	0.06	0.06	0.06	0.088	0.088	0.088	0.108	0.108	0.108	0.127	0.128	0.128	0.153	0.153	0.153	0.177	0.177	0.177	0.193	0.193	0.193	0.209	0.209	0.209	0.223	0.222	0.223	0.235	0.235	0.235	0.246	0.246	0.246	0.252
604	0.003	0.003	0.003	0.003	0.004	0.003	0.011	0.011	0.011	0.025	0.026	0.026	0.047	0.047	0.047	0.061	0.061	0.062	0.09	0.09	0.09	0.111	0.111	0.111	0.131	0.131	0.131	0.157	0.157	0.157	0.182	0.182	0.182	0.198	0.198	0.198	0.214	0.214	0.215	0.228	0.228	0.228	0.241	0.241	0.241	0.253	0.252	0.252	0.259
605	0.003	0.003	0.003	0.003	0.003	0.003	0.011	0.011	0.011	0.026	0.026	0.027	0.048	0.048	0.048	0.063	0.063	0.063	0.092	0.092	0.092	0.114	0.114	0.114	0.134	0.134	0.135	0.161	0.162	0.161	0.187	0.187	0.186	0.204	0.204	0.204	0.22	0.22	0.22	0.235	0.235	0.235	0.248	0.248	0.248	0.26	0.259	0.259	0.266
606	0.003	0.003	0.003	0.003	0.003	0.003	0.012	0.012	0.011	0.027	0.027	0.027	0.049	0.049	0.049	0.065	0.065	0.065	0.095	0.095	0.095	0.117	0.117	0.117	0.138	0.138	0.138	0.166	0.166	0.166	0.192	0.192	0.192	0.209	0.21	0.209	0.226	0.226	0.226	0.241	0.241	0.241	0.255	0.255	0.255	0.267	0.267	0.266	0.273
607	0.003	0.003	0.003	0.003	0.003	0.003	0.012	0.012	0.012	0.027	0.028	0.028	0.051	0.051	0.051	0.066	0.066	0.066	0.097	0.097	0.097	0.12	0.12	0.12	0.142	0.142	0.142	0.17	0.17	0.17	0.197	0.197	0.197	0.215	0.215	0.215	0.232	0.232	0.232	0.247	0.248	0.248	0.262	0.262	0.261	0.274	0.274	0.274	0.281
608	0.003	0.003	0.003	0.003	0.003	0.004	0.012	0.012	0.012	0.028	0.028	0.028	0.052	0.052	0.052	0.068	0.068	0.068	0.099	0.1	0.1	0.123	0.123	0.123	0.146	0.146	0.146	0.175	0.175	0.175	0.202	0.202	0.202	0.221	0.221	0.221	0.239	0.239	0.239	0.254	0.254	0.254	0.269	0.269	0.268	0.281	0.281	0.281	0.288
609	0.003	0.003	0.003	0.003	0.003	0.003	0.012	0.012	0.012	0.029	0.029	0.029	0.053	0.053	0.053	0.07	0.07	0.07	0.102	0.102	0.103	0.127	0.127	0.127	0.15	0.15	0.15	0.18	0.18	0.18	0.208	0.208	0.208	0.227	0.227	0.227	0.245	0.245	0.245	0.261	0.261	0.261	0.276	0.276	0.276	0.29	0.289	0.289	0.296
610	0.003	0.003	0.003	0.003	0.003	0.003	0.013	0.013	0.013	0.029	0.03	0.03	0.055	0.055	0.055	0.072	0.072	0.072	0.105	0.105	0.105	0.13	0.13	0.13	0.154	0.154	0.154	0.185	0.185	0.185	0.214	0.214	0.214	0.233	0.233	0.233	0.252	0.252	0.252	0.269	0.269	0.269	0.284	0.284	0.284	0.298	0.297	0.297	0.305
611	0.003	0.003	0.003	0.003	0.003	0.003	0.013	0.013	0.013	0.03	0.03	0.031	0.056	0.056	0.056	0.074	0.074	0.074	0.108	0.108	0.108	0.134	0.134	0.134	0.158	0.158	0.158	0.19	0.19	0.19	0.22	0.22	0.22	0.24	0.24	0.24	0.259	0.259	0.259	0.276	0.276	0.276	0.292	0.292	0.292	0.306	0.305	0.305	0.313
612	0.003	0.003	0.003	0.003	0.003	0.003	0.013	0.013	0.013	0.031	0.031	0.031	0.058	0.058	0.058	0.076	0.076	0.076	0.111	0.111	0.111	0.137	0.137	0.138	0.162	0.162	0.163	0.195	0.195	0.195	0.226	0.226	0.226	0.246	0.246	0.246	0.266	0.266	0.266	0.284	0.284	0.284	0.3	0.3	0.3	0.314	0.314	0.314	0.322
613	0.003	0.003	0.003	0.003	0.004	0.003	0.013	0.013	0.013	0.032	0.032	0.032	0.059	0.059	0.059	0.078	0.078	0.078	0.114	0.114	0.114	0.141	0.141	0.141	0.167	0.167	0.167	0.2	0.2	0.2	0.232	0.232	0.232	0.253	0.253	0.253	0.273	0.273	0.273	0.291	0.291	0.291	0.308	0.308	0.308	0.323	0.322	0.322	0.331
614	0.003	0.004	0.004	0.003	0.003	0.003	0.014	0.014	0.014	0.032	0.033	0.033	0.061	0.061	0.061	0.08	0.08	0.08	0.117	0.117	0.117	0.145	0.145	0.145	0.171	0.172	0.171	0.206	0.206	0.206	0.238	0.238	0.238	0.26	0.26	0.26	0.281	0.281	0.281	0.299	0.299	0.299	0.316	0.316	0.316	0.332	0.331	0.331	0.34
615	0.003	0.003	0.003	0.003	0.004	0.004	0.014	0.014	0.014	0.033	0.034	0.034	0.062	0.062	0.062	0.082	0.082	0.082	0.12	0.12	0.12	0.149	0.149	0.149	0.176	0.176	0.176	0.211	0.211	0.211	0.244	0.244	0.244	0.267	0.267	0.267	0.288	0.288	0.288	0.307	0.307	0.307	0.324	0.325	0.324	0.341	0.34	0.34	0.349
616	0.003	0.003	0.003	0.003	0.003	0.003	0.014	0.014	0.014	0.034	0.034	0.034	0.064	0.064	0.064	0.084	0.084	0.084	0.123	0.123	0.123	0.152	0.152	0.152	0.18	0.18	0.18	0.216	0.216	0.216	0.25	0.25	0.25	0.273	0.273	0.273	0.295	0.295	0.295	0.315	0.315	0.315	0.333	0.332	0.333	0.349	0.349	0.349	0.358
617	0.003	0.003	0.003	0.003	0.003	0.003	0.014	0.014	0.014	0.035	0.035	0.035	0.065	0.065	0.065	0.086	0.086	0.086	0.126	0.126	0.126	0.156	0.156	0.156	0.184	0.184	0.184	0.221	0.222	0.221	0.256	0.256	0.256	0.28	0.28	0.28	0.302	0.302	0.302	0.322	0.322	0.322	0.341	0.341	0.341	0.358	0.358	0.357	0.367
618	0.003	0.003	0.003	0.003	0.003	0.004	0.015	0.015	0.015	0.035	0.036	0.036	0.067	0.067	0.067	0.088	0.088	0.088	0.129	0.129	0.129	0.16	0.16	0.16	0.189	0.189	0.189	0.227	0.227	0.227	0.262	0.262	0.262	0.286	0.286	0.287	0.309	0.309	0.309	0.33	0.33	0.33	0.349	0.349	0.349	0.367	0.367	0.366	0.376
619	0.003	0.003	0.003	0.003	0.003	0.003	0.015	0.015	0.015	0.036	0.036	0.037	0.068	0.068	0.068	0.09	0.09	0.09	0.132	0.132	0.132	0.163	0.163	0.164	0.193	0.193	0.193	0.232	0.232	0.232	0.268	0.268	0.268	0.293	0.293	0.293	0.317	0.317	0.317	0.338	0.338	0.338	0.358	0.358	0.358	0.376	0.375	0.375	0.386
620	0.003	0.003	0.003	0.004	0.003	0.003	0.015	0.015	0.015	0.037	0.037	0.038	0.07	0.07	0.07	0.092	0.092	0.092	0.135	0.135	0.135	0.167	0.167	0.167	0.197	0.198	0.198	0.237	0.237	0.237	0.274	0.275	0.274	0.3	0.3	0.3	0.324	0.324	0.324	0.346	0.346	0.346	0.367	0.366	0.366	0.385	0.385	0.384	0.395
621	0.003	0.003	0.003	0.004	0.004	0.004	0.015	0.015	0.016	0.038	0.038	0.038	0.071	0.071	0.071	0.094	0.094	0.094	0.138	0.138	0.138	0.171	0.171	0.171	0.202	0.202	0.202	0.242	0.243	0.242	0.28	0.28	0.28	0.306	0.306	0.306	0.331	0.331	0.331	0.353	0.353	0.353	0.375	0.374	0.374	0.394	0.393	0.393	0.404
622	0.003	0.004	0.003	0.003	0.003	0.004	0.016	0.016	0.016	0.038	0.039	0.039	0.072	0.073	0.073	0.096	0.096	0.096	0.141	0.141	0.141	0.174	0.174	0.174	0.206	0.206	0.206	0.247	0.248	0.248	0.286	0.286	0.286	0.313	0.313	0.313	0.338	0.338	0.339	0.362	0.361	0.361	0.383	0.383	0.383	0.403	0.402	0.402	0.414
623	0.003	0.003	0.003	0.003	0.004	0.004	0.016	0.016	0.016	0.039	0.039	0.04	0.074	0.074	0.074	0.098	0.098	0.098	0.144	0.144	0.144	0.178	0.178	0.178	0.21	0.211	0.211	0.253	0.253	0.253	0.292	0.292	0.292	0.319	0.32	0.319	0.346	0.346	0.346	0.369	0.369	0.37	0.392	0.392	0.392	0.412	0.412	0.411	0.424
624	0.003	0.003	0.003	0.003	0.003	0.004	0.016	0.016	0.016	0.04	0.04	0.04	0.076	0.075	0.076	0.1	0.1	0.1	0.147	0.147	0.147	0.182	0.182	0.182	0.215	0.215	0.215	0.258	0.259	0.258	0.299	0.299	0.299	0.327	0.327	0.327	0.354	0.353	0.354	0.378	0.378	0.378	0.401	0.401	0.401	0.422	0.422	0.421	0.433
625	0.003	0.003	0.003	0.004	0.003	0.003	0.017	0.016	0.017	0.041	0.041	0.041	0.077	0.077	0.077	0.102	0.102	0.102	0.15	0.15	0.15	0.186	0.186	0.186	0.22	0.22	0.22	0.264	0.264	0.264	0.305	0.305	0.305	0.334	0.334	0.334	0.361	0.361	0.362	0.387	0.387	0.387	0.41	0.41	0.41	0.432	0.431	0.431	0.444
626	0.003	0.003	0.003	0.003	0.003	0.003	0.017	0.017	0.017	0.042	0.042	0.042	0.079	0.079	0.079	0.104	0.104	0.104	0.153	0.153	0.153	0.19	0.19	0.19	0.224	0.225	0.225	0.27	0.27	0.27	0.312	0.312	0.312	0.341	0.341	0.341	0.37	0.37	0.37	0.396	0.396	0.396	0.42	0.42	0.42	0.442	0.441	0.441	0.455
627	0.003	0.003	0.003	0.003	0.004	0.004	0.017	0.017	0.017	0.043	0.043	0.043	0.081	0.081	0.081	0.107	0.107	0.106	0.157	0.157	0.157	0.194	0.194	0.194	0.229	0.23	0.229	0.276	0.276	0.276	0.319	0.319	0.319	0.349	0.349	0.349	0.378	0.378	0.378	0.405	0.405	0.405	0.43	0.429	0.43	0.453	0.452	0.452	0.465
628	0.003	0.004	0.003	0.003	0.003	0.004	0.017	0.017	0.017	0.043	0.043	0.044	0.082	0.082	0.082	0.109	0.109	0.109	0.16	0.16	0.16	0.199	0.198	0.199	0.235	0.235	0.235	0.282	0.282	0.282	0.326	0.326	0.326	0.357	0.357	0.357	0.387	0.387	0.387	0.414	0.415	0.414	0.44	0.44	0.44	0.464	0.463	0.463	0.477
629	0.003	0.003	0.003	0.003	0.003	0.003	0.018	0.018	0.018	0.044	0.044	0.044	0.084	0.084	0.084	0.111	0.111	0.111	0.163	0.164	0.164	0.203	0.203	0.203	0.24	0.24	0.24	0.288	0.288	0.288	0.333	0.333	0.333	0.365	0.365	0.365	0.396	0.396	0.396	0.424	0.424	0.424	0.45	0.45	0.45	0.475	0.474	0.474	0.488
630	0.003	0.003	0.003	0.003	0.003	0.003	0.018	0.018	0.018	0.045	0.045	0.045	0.086	0.086	0.086	0.113	0.114	0.114	0.167	0.167	0.167	0.207	0.207	0.207	0.245	0.245	0.245	0.294	0.294	0.294	0.34	0.34	0.341	0.373	0.373	0.373	0.405	0.405	0.405	0.434	0.434	0.434	0.461	0.461	0.461	0.486	0.485	0.485	0.5
631	0.003	0.003	0.003	0.003	0.003	0.003	0.018	0.018	0.018	0.046	0.046	0.046	0.087	0.088	0.088	0.116	0.116	0.116	0.171	0.171	0.171	0.212	0.212	0.212	0.25	0.25	0.25	0.3	0.3	0.3	0.348	0.348	0.348	0.382	0.382	0.382	0.414	0.414	0.414	0.444	0.444	0.444	0.472	0.472	0.472	0.498	0.497	0.496	0.512
632	0.003	0.003	0.003	0.003	0.003	0.003	0.018	0.018	0.019	0.047	0.047	0.047	0.089	0.09	0.09	0.118	0.118	0.118	0.174	0.174	0.174	0.216	0.216	0.216	0.255	0.255	0.255	0.307	0.307	0.307	0.355	0.356	0.356	0.39	0.39	0.39	0.423	0.423	0.423	0.454	0.454	0.454	0.483	0.483	0.482	0.509	0.509	0.508	0.524
633	0.003	0.003	0.003	0.003	0.003	0.003	0.019	0.019	0.019	0.048	0.048	0.048	0.091	0.091	0.091	0.12	0.12	0.121	0.177	0.178	0.178	0.22	0.22	0.22	0.26	0.26	0.26	0.312	0.313	0.313	0.363	0.363	0.363	0.398	0.398	0.398	0.432	0.432	0.432	0.464	0.464	0.463	0.493	0.493	0.493	0.52	0.52	0.519	0.536
634	0.003	0.003	0.003	0.003	0.003	0.003	0.019	0.019	0.019	0.048	0.049	0.049	0.093	0.093	0.093	0.123	0.123	0.123	0.181	0.181	0.181	0.224	0.224	0.224	0.265	0.265	0.265	0.319	0.319	0.319	0.37	0.37	0.37	0.406	0.406	0.406	0.441	0.441	0.441	0.473	0.473	0.473	0.504	0.503	0.503	0.531	0.531	0.53	0.547
635	0.003	0.003	0.003	0.003	0.003	0.003	0.019	0.02	0.019	0.049	0.05	0.05	0.094	0.095	0.095	0.125	0.125	0.125	0.184	0.184	0.184	0.228	0.228	0.228	0.27	0.27	0.27	0.324	0.324	0.324	0.377	0.377	0.377	0.414	0.414	0.414	0.45	0.449	0.45	0.483	0.483	0.482	0.514	0.513	0.513	0.542	0.542	0.541	0.558
636	0.003	0.003	0.003	0.003	0.004	0.003	0.02	0.02	0.02	0.05	0.05	0.051	0.096	0.096	0.096	0.127	0.127	0.127	0.187	0.187	0.187	0.232	0.232	0.232	0.274	0.274	0.274	0.329	0.33	0.33	0.383	0.383	0.383	0.421	0.421	0.421	0.457	0.457	0.458	0.491	0.491	0.491	0.523	0.522	0.522	0.552	0.551	0.551	0.569
637	0.003	0.003	0.003	0.003	0.003	0.004	0.02	0.02	0.02	0.051	0.051	0.051	0.098	0.097	0.098	0.129	0.129	0.129	0.19	0.19	0.19	0.235	0.235	0.235	0.278	0.278	0.278	0.334	0.335	0.335	0.389	0.389	0.389	0.427	0.428	0.428	0.465	0.465	0.465	0.499	0.5	0.499	0.532	0.532	0.532	0.562	0.561	0.561	0.579
638	0.003	0.003	0.003	0.003	0.003	0.003	0.02	0.02	0.02	0.051	0.052	0.052	0.099	0.099	0.099	0.13	0.13	0.13	0.192	0.192	0.192	0.238	0.238	0.239	0.282	0.282	0.282	0.339	0.339	0.339	0.394	0.395	0.395	0.434	0.434	0.434	0.472	0.472	0.472	0.507	0.507	0.507	0.54	0.54	0.54	0.571	0.57	0.57	0.588
639	0.003	0.003	0.003	0.003	0.003	0.003	0.02	0.02	0.02	0.052	0.052	0.052	0.1	0.1	0.1	0.132	0.132	0.133	0.195	0.195	0.195	0.242	0.242	0.242	0.286	0.286	0.286	0.344	0.344	0.344	0.4	0.401	0.4	0.44	0.44	0.44	0.479	0.48	0.479	0.515	0.515	0.515	0.549	0.549	0.549	0.58	0.58	0.579	0.598
640	0.003	0.003	0.003	0.003	0.004	0.003	0.021	0.021	0.021	0.053	0.053	0.053	0.101	0.101	0.101	0.134	0.134	0.134	0.198	0.198	0.198	0.245	0.245	0.245	0.29	0.29	0.29	0.349	0.349	0.349	0.406	0.407	0.406	0.447	0.447	0.447	0.486	0.486	0.487	0.523	0.523	0.523	0.557	0.557	0.557	0.589	0.589	0.589	0.608
641	0.003	0.003	0.003	0.003	0.003	0.004	0.021	0.021	0.021	0.053	0.054	0.054	0.103	0.103	0.103	0.136	0.136	0.136	0.2	0.2	0.2	0.248	0.249	0.249	0.293	0.294	0.294	0.353	0.354	0.354	0.412	0.412	0.412	0.453	0.454	0.453	0.494	0.494	0.494	0.531	0.531	0.531	0.566	0.566	0.566	0.599	0.598	0.598	0.618
642	0.003	0.004	0.003	0.003	0.004	0.004	0.021	0.021	0.021	0.054	0.054	0.055	0.104	0.104	0.104	0.137	0.138	0.138	0.203	0.203	0.203	0.252	0.252	0.252	0.297	0.298	0.297	0.358	0.359	0.358	0.418	0.418	0.418	0.46	0.46	0.46	0.501	0.501	0.501	0.539	0.539	0.539	0.575	0.575	0.575	0.608	0.608	0.607	0.628
643	0.003	0.003	0.003	0.004	0.004	0.004	0.021	0.021	0.022	0.055	0.055	0.055	0.105	0.106	0.105	0.139	0.139	0.139	0.206	0.206	0.206	0.255	0.255	0.255	0.301	0.302	0.301	0.363	0.364	0.364	0.424	0.424	0.424	0.467	0.467	0.467	0.509	0.509	0.509	0.547	0.547	0.548	0.584	0.584	0.584	0.618	0.618	0.617	0.638
644	0.003	0.003	0.003	0.003	0.004	0.004	0.022	0.022	0.022	0.056	0.056	0.056	0.106	0.107	0.107	0.141	0.141	0.141	0.209	0.209	0.209	0.258	0.259	0.258	0.305	0.305	0.305	0.368	0.369	0.368	0.43	0.43	0.43	0.474	0.474	0.474	0.516	0.516	0.517	0.556	0.556	0.556	0.594	0.593	0.593	0.628	0.627	0.627	0.649
645	0.003	0.003	0.003	0.003	0.003	0.003	0.022	0.022	0.022	0.056	0.056	0.056	0.108	0.108	0.108	0.143	0.143	0.143	0.211	0.211	0.211	0.261	0.262	0.262	0.309	0.31	0.31	0.374	0.374	0.374	0.436	0.436	0.436	0.481	0.48	0.481	0.524	0.524	0.524	0.564	0.564	0.564	0.602	0.602	0.602	0.638	0.638	0.637	0.66
646	0.003	0.003	0.003	0.003	0.003	0.003	0.022	0.022	0.022	0.057	0.057	0.057	0.109	0.109	0.109	0.145	0.145	0.145	0.214	0.214	0.214	0.265	0.265	0.265	0.313	0.313	0.313	0.378	0.379	0.379	0.442	0.442	0.442	0.487	0.487	0.487	0.532	0.531	0.532	0.573	0.573	0.573	0.611	0.612	0.612	0.648	0.648	0.647	0.671
647	0.003	0.003	0.004	0.003	0.003	0.003	0.022	0.022	0.022	0.058	0.058	0.058	0.111	0.111	0.111	0.146	0.147	0.147	0.216	0.216	0.217	0.269	0.269	0.269	0.317	0.318	0.317	0.384	0.384	0.384	0.448	0.448	0.449	0.494	0.494	0.494	0.539	0.539	0.54	0.581	0.582	0.581	0.621	0.621	0.621	0.659	0.659	0.658	0.682
648	0.003	0.004	0.004	0.004	0.004	0.004	0.023	0.023	0.023	0.058	0.059	0.059	0.112	0.112	0.112	0.149	0.149	0.149	0.22	0.22	0.22	0.272	0.272	0.272	0.322	0.322	0.322	0.389	0.389	0.389	0.455	0.455	0.455	0.501	0.502	0.501	0.547	0.548	0.548	0.59	0.59	0.59	0.631	0.631	0.63	0.67	0.669	0.669	0.693
649	0.003	0.003	0.003	0.003	0.003	0.003	0.022	0.023	0.023	0.059	0.059	0.059	0.113	0.113	0.113	0.15	0.15	0.15	0.222	0.222	0.222	0.275	0.275	0.275	0.325	0.325	0.325	0.393	0.393	0.393	0.46	0.46	0.46	0.508	0.508	0.508	0.554	0.554	0.554	0.598	0.597	0.598	0.639	0.639	0.639	0.679	0.678	0.678	0.703
650	0.003	0.003	0.003	0.003	0.003	0.003	0.023	0.023	0.023	0.059	0.059	0.06	0.114	0.114	0.114	0.151	0.152	0.151	0.224	0.224	0.224	0.278	0.278	0.278	0.329	0.329	0.329	0.398	0.398	0.398	0.465	0.465	0.466	0.514	0.514	0.514	0.561	0.561	0.561	0.605	0.605	0.606	0.648	0.648	0.648	0.689	0.688	0.688	0.714
651	0.003	0.003	0.003	0.004	0.004	0.004	0.023	0.023	0.023	0.06	0.06	0.061	0.115	0.116	0.116	0.153	0.153	0.153	0.226	0.226	0.226	0.281	0.281	0.281	0.332	0.332	0.332	0.402	0.402	0.402	0.471	0.471	0.471	0.52	0.52	0.519	0.567	0.568	0.568	0.613	0.613	0.613	0.656	0.656	0.656	0.698	0.698	0.697	0.723
652	0.003	0.003	0.003	0.003	0.003	0.004	0.023	0.023	0.023	0.06	0.06	0.061	0.116	0.116	0.116	0.154	0.154	0.154	0.228	0.228	0.228	0.283	0.283	0.283	0.335	0.335	0.335	0.405	0.406	0.406	0.475	0.475	0.475	0.525	0.525	0.525	0.573	0.574	0.574	0.619	0.619	0.619	0.664	0.664	0.664	0.706	0.706	0.706	0.733
653	0.003	0.003	0.003	0.003	0.003	0.003	0.023	0.023	0.023	0.06	0.061	0.061	0.117	0.117	0.117	0.155	0.155	0.155	0.229	0.229	0.229	0.284	0.284	0.285	0.337	0.337	0.337	0.408	0.409	0.408	0.479	0.479	0.479	0.529	0.529	0.529	0.578	0.579	0.579	0.625	0.625	0.625	0.67	0.67	0.67	0.714	0.714	0.713	0.741
654	0.003	0.003	0.003	0.003	0.003	0.003	0.023	0.023	0.023	0.061	0.061	0.061	0.117	0.117	0.118	0.156	0.156	0.156	0.231	0.231	0.23	0.286	0.286	0.286	0.339	0.339	0.339	0.411	0.411	0.411	0.482	0.482	0.482	0.533	0.533	0.533	0.583	0.583	0.584	0.63	0.63	0.631	0.677	0.677	0.676	0.721	0.721	0.721	0.749
655	0.003	0.003	0.003	0.003	0.003	0.004	0.023	0.023	0.024	0.061	0.061	0.062	0.118	0.118	0.118	0.156	0.156	0.156	0.231	0.231	0.232	0.287	0.287	0.287	0.34	0.34	0.341	0.413	0.413	0.413	0.485	0.485	0.485	0.536	0.536	0.536	0.587	0.587	0.587	0.635	0.635	0.635	0.682	0.682	0.682	0.727	0.727	0.727	0.756
656	0.003	0.003	0.003	0.003	0.003	0.004	0.024	0.024	0.024	0.061	0.062	0.062	0.118	0.118	0.118	0.157	0.157	0.157	0.232	0.232	0.232	0.288	0.288	0.288	0.341	0.341	0.341	0.414	0.415	0.415	0.487	0.487	0.487	0.539	0.539	0.539	0.59	0.59	0.591	0.639	0.639	0.639	0.687	0.687	0.687	0.733	0.733	0.733	0.762
657	0.003	0.003	0.003	0.003	0.003	0.004	0.023	0.024	0.024	0.061	0.061	0.062	0.118	0.118	0.118	0.157	0.157	0.157	0.232	0.232	0.232	0.288	0.288	0.289	0.342	0.342	0.342	0.415	0.416	0.416	0.488	0.488	0.489	0.541	0.541	0.541	0.592	0.592	0.593	0.642	0.642	0.642	0.691	0.69	0.691	0.738	0.738	0.737	0.768
658	0.003	0.003	0.003	0.003	0.004	0.003	0.023	0.024	0.023	0.061	0.061	0.061	0.118	0.118	0.118	0.157	0.157	0.157	0.232	0.232	0.232	0.288	0.289	0.288	0.342	0.342	0.342	0.416	0.416	0.416	0.489	0.489	0.49	0.542	0.542	0.542	0.594	0.594	0.595	0.644	0.644	0.645	0.694	0.694	0.694	0.741	0.742	0.742	0.773
659	0.003	0.003	0.003	0.003	0.003	0.003	0.023	0.024	0.023	0.061	0.061	0.061	0.118	0.118	0.118	0.156	0.157	0.157	0.232	0.232	0.232	0.288	0.288	0.288	0.342	0.342	0.342	0.416	0.416	0.416	0.489	0.49	0.49	0.543	0.543	0.543	0.595	0.596	0.596	0.646	0.647	0.647	0.697	0.697	0.697	0.745	0.746	0.745	0.777
660	0.003	0.003	0.003	0.003	0.003	0.003	0.023	0.023	0.023	0.061	0.061	0.061	0.118	0.118	0.118	0.156	0.156	0.157	0.231	0.232	0.232	0.288	0.288	0.288	0.342	0.342	0.342	0.416	0.416	0.416	0.49	0.49	0.49	0.544	0.544	0.544	0.597	0.597	0.598	0.648	0.648	0.649	0.699	0.7	0.7	0.748	0.749	0.749	0.781
661	0.003	0.003	0.003	0.003	0.004	0.004	0.023	0.023	0.024	0.061	0.061	0.061	0.117	0.118	0.118	0.156	0.156	0.156	0.231	0.231	0.231	0.288	0.287	0.288	0.341	0.341	0.341	0.416	0.416	0.416	0.49	0.49	0.49	0.544	0.544	0.544	0.598	0.598	0.598	0.65	0.65	0.65	0.701	0.702	0.702	0.751	0.752	0.752	0.784
662	0.003	0.003	0.003	0.003	0.004	0.004	0.023	0.024	0.023	0.061	0.061	0.061	0.117	0.118	0.117	0.156	0.156	0.156	0.231	0.231	0.231	0.287	0.287	0.287	0.341	0.341	0.341	0.415	0.415	0.416	0.49	0.491	0.49	0.545	0.545	0.545	0.599	0.599	0.599	0.651	0.651	0.652	0.703	0.704	0.704	0.755	0.755	0.755	0.788
663	0.003	0.003	0.003	0.004	0.003	0.003	0.023	0.023	0.023	0.06	0.061	0.061	0.117	0.117	0.117	0.156	0.156	0.156	0.23	0.23	0.23	0.287	0.287	0.287	0.34	0.34	0.341	0.415	0.415	0.415	0.49	0.49	0.49	0.545	0.545	0.545	0.599	0.599	0.6	0.652	0.653	0.653	0.705	0.706	0.707	0.757	0.758	0.757	0.791
664	0.003	0.003	0.003	0.003	0.003	0.003	0.023	0.023	0.023	0.06	0.06	0.061	0.117	0.117	0.117	0.155	0.155	0.155	0.23	0.23	0.23	0.286	0.286	0.286	0.34	0.34	0.34	0.415	0.415	0.415	0.49	0.49	0.49	0.545	0.545	0.545	0.6	0.6	0.601	0.654	0.654	0.655	0.708	0.708	0.708	0.76	0.761	0.761	0.795
665	0.003	0.003	0.003	0.003	0.003	0.003	0.023	0.023	0.023	0.06	0.061	0.061	0.117	0.117	0.116	0.155	0.155	0.155	0.229	0.23	0.23	0.286	0.286	0.286	0.34	0.34	0.34	0.415	0.415	0.415	0.491	0.491	0.491	0.546	0.546	0.546	0.601	0.601	0.602	0.656	0.656	0.657	0.71	0.711	0.711	0.763	0.764	0.764	0.799
666	0.003	0.003	0.004	0.004	0.004	0.004	0.023	0.023	0.023	0.06	0.061	0.061	0.116	0.117	0.116	0.155	0.155	0.155	0.229	0.23	0.229	0.286	0.286	0.286	0.34	0.34	0.34	0.415	0.415	0.415	0.491	0.491	0.491	0.546	0.547	0.546	0.603	0.603	0.603	0.658	0.658	0.658	0.713	0.714	0.714	0.767	0.768	0.768	0.803
667	0.003	0.003	0.003	0.004	0.003	0.004	0.023	0.023	0.023	0.06	0.06	0.061	0.116	0.116	0.116	0.154	0.154	0.155	0.229	0.229	0.229	0.286	0.286	0.286	0.34	0.34	0.34	0.415	0.415	0.415	0.491	0.491	0.492	0.548	0.547	0.548	0.604	0.604	0.605	0.66	0.66	0.66	0.716	0.717	0.717	0.771	0.771	0.772	0.808
668	0.003	0.003	0.003	0.004	0.003	0.004	0.023	0.023	0.023	0.06	0.06	0.061	0.116	0.116	0.116	0.154	0.154	0.154	0.229	0.229	0.229	0.285	0.285	0.285	0.34	0.34	0.34	0.415	0.415	0.415	0.492	0.492	0.492	0.549	0.549	0.549	0.605	0.605	0.607	0.662	0.662	0.663	0.719	0.72	0.719	0.775	0.776	0.776	0.812
669	0.003	0.003	0.003	0.003	0.004	0.003	0.023	0.023	0.023	0.06	0.06	0.06	0.116	0.116	0.116	0.154	0.154	0.154	0.229	0.229	0.229	0.285	0.285	0.285	0.34	0.34	0.34	0.415	0.415	0.416	0.492	0.493	0.493	0.55	0.55	0.55	0.607	0.607	0.608	0.664	0.665	0.665	0.722	0.723	0.722	0.779	0.78	0.78	0.817
670	0.003	0.003	0.003	0.004	0.004	0.004	0.023	0.023	0.023	0.06	0.06	0.061	0.116	0.116	0.116	0.154	0.154	0.154	0.229	0.229	0.229	0.286	0.286	0.285	0.34	0.34	0.34	0.416	0.416	0.416	0.493	0.494	0.494	0.551	0.551	0.551	0.609	0.609	0.61	0.667	0.667	0.667	0.725	0.726	0.726	0.783	0.784	0.784	0.822
671	0.003	0.003	0.003	0.003	0.004	0.003	0.023	0.023	0.023	0.06	0.06	0.06	0.116	0.116	0.116	0.154	0.154	0.154	0.229	0.229	0.229	0.285	0.286	0.285	0.34	0.34	0.34	0.416	0.417	0.417	0.494	0.495	0.495	0.552	0.553	0.553	0.611	0.611	0.612	0.67	0.67	0.67	0.729	0.729	0.729	0.787	0.788	0.788	0.827
672	0.003	0.003	0.003	0.003	0.003	0.003	0.023	0.023	0.023	0.06	0.06	0.06	0.116	0.116	0.116	0.154	0.154	0.154	0.229	0.229	0.229	0.285	0.286	0.286	0.34	0.34	0.341	0.417	0.417	0.417	0.495	0.496	0.496	0.554	0.554	0.554	0.612	0.613	0.614	0.672	0.672	0.673	0.732	0.732	0.733	0.791	0.792	0.792	0.832
673	0.003	0.003	0.003	0.003	0.003	0.003	0.023	0.023	0.023	0.06	0.06	0.06	0.116	0.116	0.116	0.154	0.154	0.154	0.229	0.229	0.229	0.286	0.286	0.286	0.341	0.341	0.341	0.418	0.418	0.418	0.497	0.497	0.497	0.555	0.555	0.556	0.615	0.615	0.616	0.675	0.675	0.676	0.735	0.736	0.736	0.796	0.796	0.797	0.836
674	0.003	0.003	0.003	0.003	0.004	0.003	0.023	0.023	0.023	0.06	0.06	0.061	0.116	0.116	0.116	0.154	0.154	0.154	0.229	0.229	0.23	0.286	0.287	0.287	0.342	0.342	0.342	0.419	0.419	0.419	0.498	0.498	0.498	0.557	0.557	0.557	0.617	0.617	0.618	0.677	0.678	0.678	0.739	0.739	0.74	0.8	0.801	0.801	0.841
675	0.003	0.003	0.003	0.003	0.003	0.003	0.023	0.023	0.023	0.06	0.06	0.061	0.117	0.116	0.116	0.155	0.155	0.155	0.23	0.23	0.23	0.287	0.287	0.287	0.342	0.342	0.342	0.42	0.42	0.42	0.499	0.499	0.5	0.559	0.559	0.559	0.618	0.619	0.62	0.679	0.68	0.681	0.742	0.743	0.743	0.803	0.804	0.805	0.845
676	0.003	0.003	0.003	0.003	0.003	0.003	0.023	0.023	0.023	0.06	0.06	0.061	0.116	0.116	0.117	0.155	0.155	0.155	0.23	0.23	0.23	0.287	0.288	0.288	0.343	0.343	0.343	0.42	0.42	0.421	0.5	0.501	0.501	0.56	0.56	0.561	0.621	0.621	0.621	0.682	0.682	0.683	0.745	0.746	0.746	0.807	0.808	0.808	0.849
677	0.003	0.003	0.003	0.003	0.003	0.003	0.023	0.023	0.023	0.06	0.061	0.061	0.117	0.117	0.117	0.155	0.155	0.155	0.231	0.231	0.231	0.288	0.288	0.288	0.343	0.344	0.344	0.421	0.422	0.422	0.502	0.502	0.502	0.561	0.562	0.562	0.622	0.622	0.623	0.684	0.685	0.685	0.747	0.748	0.748	0.81	0.811	0.811	0.853
678	0.003	0.003	0.003	0.003	0.004	0.003	0.023	0.023	0.023	0.061	0.061	0.061	0.117	0.117	0.117	0.156	0.156	0.156	0.231	0.231	0.231	0.289	0.289	0.289	0.345	0.344	0.345	0.423	0.423	0.423	0.503	0.503	0.504	0.563	0.563	0.563	0.624	0.624	0.625	0.686	0.687	0.687	0.75	0.75	0.751	0.813	0.814	0.814	0.855
679	0.003	0.003	0.003	0.003	0.003	0.003	0.023	0.023	0.023	0.061	0.061	0.061	0.117	0.117	0.118	0.156	0.156	0.156	0.232	0.232	0.232	0.29	0.29	0.29	0.346	0.345	0.345	0.424	0.424	0.424	0.504	0.505	0.505	0.564	0.565	0.565	0.626	0.626	0.627	0.689	0.689	0.689	0.752	0.753	0.753	0.815	0.816	0.816	0.858
680	0.003	0.003	0.003	0.004	0.004	0.004	0.024	0.024	0.024	0.061	0.061	0.061	0.118	0.118	0.118	0.157	0.157	0.157	0.232	0.233	0.233	0.29	0.29	0.29	0.346	0.346	0.346	0.425	0.425	0.425	0.506	0.506	0.506	0.566	0.566	0.566	0.627	0.627	0.628	0.69	0.691	0.691	0.753	0.754	0.755	0.817	0.818	0.818	0.86
681	0.003	0.003	0.003	0.003	0.004	0.003	0.024	0.024	0.024	0.061	0.061	0.062	0.118	0.118	0.118	0.157	0.157	0.157	0.233	0.233	0.233	0.291	0.291	0.291	0.347	0.347	0.347	0.426	0.426	0.426	0.507	0.507	0.507	0.567	0.567	0.568	0.629	0.629	0.63	0.691	0.692	0.692	0.755	0.756	0.757	0.819	0.82	0.821	0.863
682	0.003	0.003	0.003	0.003	0.003	0.004	0.024	0.024	0.024	0.061	0.062	0.062	0.118	0.118	0.119	0.158	0.158	0.158	0.234	0.234	0.234	0.292	0.292	0.292	0.348	0.348	0.348	0.427	0.427	0.428	0.508	0.508	0.509	0.569	0.569	0.569	0.63	0.63	0.631	0.693	0.693	0.694	0.757	0.758	0.758	0.82	0.821	0.822	0.865
683	0.003	0.003	0.003	0.003	0.004	0.004	0.024	0.024	0.024	0.062	0.062	0.062	0.119	0.119	0.119	0.158	0.158	0.158	0.235	0.235	0.235	0.293	0.293	0.293	0.35	0.35	0.35	0.429	0.429	0.429	0.51	0.51	0.51	0.57	0.57	0.571	0.632	0.632	0.633	0.695	0.695	0.696	0.759	0.759	0.76	0.822	0.823	0.824	0.866
684	0.003	0.003	0.003	0.004	0.003	0.003	0.023	0.024	0.024	0.062	0.062	0.062	0.119	0.12	0.12	0.159	0.159	0.159	0.236	0.236	0.236	0.294	0.294	0.294	0.35	0.351	0.35	0.43	0.43	0.43	0.511	0.511	0.512	0.572	0.572	0.572	0.633	0.633	0.635	0.696	0.697	0.697	0.76	0.761	0.762	0.824	0.825	0.825	0.868
685	0.003	0.003	0.003	0.004	0.003	0.004	0.024	0.024	0.024	0.062	0.062	0.062	0.12	0.12	0.12	0.159	0.159	0.16	0.237	0.237	0.237	0.295	0.295	0.295	0.352	0.352	0.352	0.431	0.431	0.431	0.513	0.512	0.513	0.573	0.573	0.573	0.634	0.635	0.636	0.698	0.698	0.699	0.762	0.763	0.763	0.825	0.827	0.827	0.869
686	0.003	0.003	0.003	0.003	0.003	0.003	0.024	0.024	0.024	0.062	0.063	0.063	0.121	0.121	0.121	0.16	0.16	0.16	0.237	0.238	0.238	0.296	0.296	0.296	0.353	0.353	0.353	0.432	0.433	0.433	0.514	0.514	0.515	0.574	0.575	0.575	0.636	0.637	0.638	0.7	0.7	0.701	0.764	0.765	0.765	0.827	0.829	0.829	0.871
687	0.003	0.003	0.004	0.004	0.004	0.004	0.024	0.024	0.024	0.062	0.063	0.063	0.121	0.121	0.121	0.161	0.161	0.161	0.238	0.239	0.239	0.298	0.297	0.297	0.354	0.354	0.355	0.434	0.434	0.435	0.516	0.516	0.517	0.576	0.576	0.577	0.638	0.639	0.639	0.702	0.702	0.702	0.766	0.767	0.767	0.83	0.831	0.832	0.874
688	0.003	0.003	0.003	0.004	0.004	0.004	0.024	0.024	0.024	0.063	0.063	0.063	0.122	0.122	0.122	0.161	0.162	0.162	0.24	0.24	0.24	0.298	0.299	0.299	0.356	0.356	0.356	0.436	0.436	0.436	0.518	0.518	0.518	0.579	0.579	0.579	0.64	0.641	0.642	0.704	0.704	0.705	0.768	0.769	0.77	0.832	0.833	0.834	0.876
689	0.003	0.003	0.003	0.003	0.003	0.004	0.024	0.024	0.024	0.063	0.063	0.063	0.122	0.122	0.122	0.162	0.162	0.162	0.24	0.241	0.24	0.3	0.299	0.3	0.357	0.357	0.357	0.438	0.438	0.438	0.519	0.519	0.52	0.58	0.581	0.581	0.642	0.643	0.644	0.706	0.706	0.707	0.77	0.771	0.772	0.834	0.836	0.836	0.879
690	0.003	0.003	0.003	0.003	0.003	0.003	0.024	0.024	0.024	0.063	0.064	0.064	0.122	0.123	0.122	0.163	0.163	0.163	0.242	0.241	0.241	0.301	0.301	0.301	0.358	0.358	0.359	0.439	0.439	0.439	0.521	0.522	0.522	0.582	0.583	0.582	0.644	0.645	0.646	0.708	0.709	0.709	0.772	0.774	0.774	0.837	0.838	0.838	0.881
691	0.003	0.003	0.003	0.003	0.003	0.003	0.024	0.024	0.024	0.064	0.064	0.064	0.123	0.123	0.123	0.163	0.163	0.164	0.242	0.243	0.242	0.302	0.302	0.302	0.36	0.36	0.36	0.441	0.441	0.441	0.524	0.524	0.524	0.585	0.585	0.585	0.646	0.647	0.648	0.711	0.711	0.711	0.776	0.776	0.777	0.84	0.841	0.842	0.885
692	0.003	0.003	0.003	0.003	0.003	0.004	0.024	0.024	0.025	0.064	0.064	0.064	0.124	0.124	0.124	0.164	0.164	0.165	0.244	0.244	0.244	0.303	0.304	0.304	0.362	0.362	0.362	0.443	0.443	0.443	0.526	0.526	0.526	0.587	0.587	0.587	0.649	0.65	0.65	0.713	0.714	0.715	0.778	0.779	0.78	0.843	0.844	0.845	0.888
693	0.003	0.003	0.003	0.003	0.003	0.004	0.025	0.025	0.025	0.064	0.064	0.065	0.124	0.124	0.124	0.165	0.165	0.165	0.245	0.245	0.245	0.305	0.305	0.305	0.364	0.363	0.364	0.445	0.445	0.445	0.528	0.528	0.529	0.589	0.59	0.59	0.652	0.652	0.653	0.716	0.717	0.717	0.782	0.783	0.783	0.846	0.847	0.848	0.891
694	0.003	0.003	0.003	0.003	0.003	0.003	0.025	0.025	0.025	0.064	0.065	0.065	0.125	0.125	0.125	0.166	0.166	0.166	0.246	0.246	0.246	0.306	0.306	0.306	0.365	0.365	0.365	0.447	0.447	0.447	0.53	0.53	0.531	0.592	0.592	0.592	0.654	0.655	0.656	0.719	0.72	0.72	0.785	0.786	0.786	0.85	0.851	0.851	0.894
695	0.003	0.003	0.004	0.003	0.003	0.003	0.025	0.025	0.025	0.065	0.065	0.065	0.125	0.126	0.125	0.167	0.166	0.167	0.247	0.247	0.247	0.308	0.308	0.308	0.367	0.367	0.367	0.449	0.449	0.449	0.533	0.533	0.533	0.594	0.594	0.595	0.657	0.658	0.659	0.722	0.723	0.723	0.788	0.789	0.789	0.853	0.854	0.855	0.898
696	0.003	0.003	0.003	0.003	0.003	0.003	0.025	0.025	0.025	0.065	0.065	0.065	0.126	0.126	0.126	0.168	0.167	0.168	0.248	0.248	0.248	0.309	0.309	0.309	0.368	0.369	0.368	0.451	0.451	0.452	0.535	0.535	0.535	0.597	0.597	0.597	0.66	0.661	0.662	0.726	0.727	0.727	0.791	0.793	0.793	0.857	0.858	0.858	0.902
697	0.003	0.003	0.003	0.003	0.003	0.003	0.025	0.025	0.025	0.065	0.066	0.066	0.127	0.127	0.127	0.168	0.168	0.169	0.249	0.25	0.25	0.31	0.311	0.311	0.37	0.37	0.37	0.453	0.453	0.454	0.538	0.538	0.538	0.6	0.6	0.6	0.664	0.664	0.664	0.729	0.73	0.73	0.795	0.796	0.797	0.86	0.862	0.863	0.906
698	0.003	0.003	0.003	0.004	0.004	0.003	0.025	0.025	0.025	0.066	0.066	0.066	0.127	0.127	0.127	0.169	0.169	0.169	0.251	0.251	0.251	0.312	0.312	0.312	0.372	0.372	0.372	0.456	0.456	0.456	0.54	0.541	0.541	0.603	0.603	0.603	0.667	0.667	0.668	0.732	0.733	0.734	0.799	0.8	0.8	0.865	0.866	0.866	0.91
699	0.003	0.003	0.003	0.003	0.003	0.003	0.025	0.025	0.025	0.066	0.066	0.067	0.128	0.128	0.128	0.17	0.17	0.17	0.252	0.252	0.252	0.314	0.314	0.314	0.374	0.374	0.374	0.458	0.458	0.459	0.543	0.543	0.544	0.605	0.606	0.606	0.669	0.671	0.671	0.736	0.736	0.737	0.802	0.804	0.804	0.868	0.87	0.871	0.914
700	0.003	0.003	0.003	0.003	0.003	0.004	0.025	0.025	0.025	0.067	0.067	0.067	0.129	0.129	0.129	0.171	0.171	0.171	0.254	0.254	0.253	0.315	0.315	0.316	0.376	0.376	0.376	0.46	0.46	0.461	0.546	0.546	0.546	0.608	0.608	0.608	0.673	0.674	0.674	0.74	0.74	0.741	0.806	0.807	0.808	0.872	0.874	0.874	0.918
701	0.003	0.003	0.003	0.004	0.003	0.003	0.025	0.026	0.026	0.067	0.067	0.067	0.129	0.13	0.13	0.172	0.172	0.172	0.255	0.255	0.255	0.317	0.317	0.317	0.378	0.378	0.378	0.462	0.463	0.463	0.548	0.548	0.549	0.611	0.611	0.611	0.676	0.677	0.677	0.743	0.744	0.744	0.81	0.811	0.811	0.876	0.878	0.878	0.923
702	0.003	0.003	0.003	0.003	0.003	0.004	0.026	0.026	0.026	0.067	0.067	0.068	0.13	0.13	0.13	0.173	0.173	0.173	0.256	0.256	0.256	0.318	0.319	0.318	0.379	0.38	0.38	0.465	0.465	0.465	0.551	0.551	0.551	0.613	0.614	0.614	0.679	0.68	0.68	0.746	0.747	0.747	0.813	0.815	0.815	0.88	0.881	0.882	0.926
703	0.003	0.004	0.003	0.003	0.004	0.004	0.026	0.026	0.026	0.068	0.068	0.068	0.131	0.131	0.131	0.174	0.173	0.174	0.257	0.257	0.257	0.32	0.32	0.32	0.382	0.381	0.382	0.467	0.467	0.467	0.553	0.554	0.554	0.617	0.617	0.617	0.682	0.683	0.684	0.749	0.75	0.751	0.817	0.818	0.818	0.884	0.885	0.886	0.93
704	0.003	0.003	0.003	0.003	0.003	0.004	0.026	0.026	0.026	0.068	0.068	0.068	0.131	0.131	0.131	0.174	0.174	0.174	0.258	0.258	0.258	0.321	0.321	0.321	0.383	0.383	0.383	0.469	0.469	0.469	0.555	0.556	0.556	0.619	0.62	0.619	0.686	0.686	0.687	0.753	0.753	0.754	0.821	0.822	0.822	0.888	0.889	0.89	0.935
705	0.003	0.003	0.004	0.004	0.004	0.004	0.026	0.026	0.026	0.068	0.068	0.069	0.132	0.132	0.132	0.175	0.175	0.175	0.259	0.259	0.259	0.323	0.323	0.323	0.385	0.385	0.385	0.471	0.471	0.471	0.558	0.558	0.559	0.622	0.622	0.622	0.689	0.689	0.69	0.756	0.757	0.757	0.824	0.825	0.826	0.891	0.893	0.893	0.938
706	0.003	0.003	0.003	0.003	0.004	0.004	0.026	0.026	0.026	0.068	0.068	0.069	0.132	0.133	0.133	0.176	0.176	0.176	0.26	0.26	0.261	0.324	0.324	0.324	0.386	0.387	0.386	0.473	0.473	0.473	0.56	0.561	0.561	0.625	0.625	0.625	0.691	0.692	0.693	0.759	0.76	0.761	0.828	0.829	0.829	0.895	0.897	0.897	0.942
707	0.003	0.003	0.003	0.003	0.003	0.003	0.026	0.026	0.026	0.069	0.069	0.069	0.133	0.133	0.133	0.176	0.176	0.177	0.261	0.261	0.261	0.325	0.325	0.325	0.388	0.388	0.388	0.475	0.475	0.475	0.563	0.563	0.563	0.628	0.627	0.627	0.694	0.695	0.696	0.763	0.764	0.764	0.831	0.833	0.833	0.899	0.9	0.901	0.946
708	0.003	0.003	0.003	0.003	0.003	0.004	0.026	0.026	0.026	0.069	0.069	0.069	0.133	0.133	0.134	0.177	0.177	0.177	0.262	0.262	0.262	0.326	0.327	0.327	0.389	0.39	0.39	0.477	0.477	0.477	0.565	0.565	0.565	0.63	0.63	0.63	0.697	0.698	0.699	0.766	0.767	0.767	0.835	0.836	0.837	0.902	0.904	0.905	0.951
709	0.003	0.003	0.003	0.003	0.004	0.003	0.026	0.026	0.026	0.069	0.069	0.07	0.134	0.134	0.134	0.177	0.178	0.178	0.263	0.263	0.263	0.328	0.328	0.328	0.391	0.391	0.391	0.479	0.479	0.479	0.567	0.567	0.567	0.632	0.633	0.633	0.7	0.7	0.701	0.769	0.77	0.77	0.838	0.84	0.84	0.906	0.908	0.908	0.954
710	0.003	0.003	0.003	0.003	0.003	0.003	0.026	0.026	0.027	0.069	0.07	0.069	0.134	0.134	0.134	0.178	0.178	0.179	0.264	0.264	0.264	0.329	0.329	0.329	0.392	0.392	0.392	0.48	0.481	0.481	0.569	0.57	0.57	0.635	0.635	0.635	0.703	0.703	0.704	0.773	0.773	0.773	0.842	0.843	0.843	0.91	0.912	0.912	0.958
711	0.003	0.003	0.003	0.003	0.003	0.004	0.026	0.026	0.027	0.07	0.07	0.07	0.135	0.135	0.135	0.179	0.179	0.179	0.265	0.265	0.265	0.33	0.33	0.33	0.394	0.394	0.394	0.482	0.483	0.482	0.571	0.572	0.572	0.637	0.638	0.637	0.705	0.706	0.707	0.776	0.776	0.776	0.846	0.847	0.847	0.914	0.915	0.916	0.963
712	0.003	0.003	0.003	0.004	0.004	0.004	0.027	0.027	0.027	0.07	0.07	0.07	0.135	0.135	0.135	0.18	0.179	0.18	0.266	0.266	0.266	0.331	0.331	0.331	0.395	0.395	0.395	0.484	0.484	0.485	0.574	0.574	0.574	0.639	0.64	0.64	0.709	0.709	0.71	0.779	0.78	0.78	0.849	0.85	0.851	0.917	0.919	0.92	0.966
713	0.003	0.003	0.003	0.003	0.004	0.004	0.027	0.027	0.027	0.07	0.07	0.07	0.135	0.135	0.136	0.18	0.18	0.18	0.266	0.267	0.267	0.332	0.332	0.332	0.396	0.396	0.396	0.486	0.486	0.486	0.575	0.575	0.576	0.642	0.642	0.642	0.711	0.711	0.713	0.781	0.782	0.782	0.852	0.853	0.854	0.922	0.923	0.923	0.97
714	0.003	0.003	0.003	0.003	0.004	0.004	0.027	0.027	0.027	0.07	0.07	0.071	0.136	0.136	0.136	0.181	0.181	0.18	0.267	0.267	0.268	0.333	0.333	0.333	0.397	0.397	0.398	0.487	0.487	0.487	0.577	0.577	0.578	0.644	0.644	0.644	0.713	0.714	0.715	0.784	0.785	0.785	0.855	0.856	0.856	0.924	0.926	0.927	0.974
715	0.003	0.003	0.003	0.003	0.003	0.003	0.027	0.027	0.027	0.07	0.071	0.07	0.136	0.136	0.136	0.181	0.181	0.181	0.268	0.268	0.268	0.334	0.333	0.334	0.398	0.398	0.398	0.488	0.488	0.488	0.578	0.579	0.579	0.646	0.646	0.646	0.715	0.716	0.717	0.787	0.787	0.787	0.857	0.859	0.86	0.928	0.929	0.93	0.977
716	0.003	0.003	0.003	0.004	0.004	0.003	0.027	0.027	0.027	0.07	0.07	0.07	0.136	0.136	0.136	0.181	0.181	0.181	0.269	0.268	0.268	0.334	0.334	0.334	0.399	0.399	0.399	0.489	0.489	0.49	0.58	0.58	0.581	0.647	0.647	0.648	0.717	0.718	0.719	0.789	0.79	0.791	0.86	0.862	0.862	0.931	0.932	0.933	0.981
717	0.003	0.004	0.004	0.004	0.004	0.004	0.027	0.027	0.027	0.071	0.071	0.071	0.137	0.137	0.137	0.182	0.181	0.182	0.269	0.269	0.269	0.335	0.335	0.335	0.4	0.4	0.4	0.491	0.491	0.491	0.581	0.581	0.582	0.649	0.649	0.65	0.72	0.72	0.721	0.791	0.792	0.793	0.863	0.865	0.865	0.933	0.936	0.936	0.984
718	0.003	0.003	0.004	0.004	0.003	0.004	0.027	0.027	0.027	0.071	0.071	0.071	0.137	0.137	0.137	0.182	0.182	0.182	0.269	0.269	0.27	0.336	0.336	0.335	0.401	0.4	0.401	0.491	0.492	0.492	0.583	0.583	0.583	0.65	0.65	0.651	0.722	0.722	0.723	0.794	0.794	0.794	0.865	0.867	0.867	0.936	0.938	0.939	0.987
719	0.003	0.003	0.003	0.004	0.003	0.004	0.027	0.027	0.027	0.07	0.071	0.071	0.137	0.137	0.137	0.182	0.182	0.182	0.269	0.27	0.27	0.336	0.336	0.336	0.401	0.401	0.401	0.492	0.492	0.492	0.584	0.584	0.584	0.652	0.652	0.652	0.723	0.723	0.724	0.795	0.796	0.796	0.868	0.869	0.869	0.939	0.94	0.941	0.99
720	0.003	0.003	0.003	0.003	0.003	0.004	0.026	0.027	0.027	0.071	0.071	0.071	0.137	0.137	0.137	0.182	0.182	0.182	0.269	0.27	0.27	0.336	0.336	0.336	0.401	0.402	0.401	0.492	0.492	0.493	0.584	0.584	0.585	0.653	0.652	0.653	0.724	0.724	0.726	0.797	0.798	0.798	0.87	0.871	0.871	0.941	0.943	0.944	0.993
721	0.003	0.003	0.003	0.004	0.003	0.003	0.027	0.027	0.027	0.071	0.071	0.071	0.137	0.137	0.137	0.182	0.182	0.182	0.27	0.27	0.27	0.336	0.336	0.336	0.402	0.402	0.402	0.492	0.493	0.493	0.585	0.585	0.585	0.654	0.654	0.654	0.725	0.726	0.727	0.798	0.799	0.8	0.871	0.873	0.873	0.943	0.945	0.946	0.995
722	0.003	0.003	0.004	0.003	0.004	0.004	0.027	0.027	0.027	0.071	0.071	0.071	0.137	0.137	0.137	0.182	0.182	0.182	0.27	0.27	0.27	0.336	0.336	0.337	0.402	0.402	0.402	0.493	0.493	0.494	0.586	0.586	0.586	0.655	0.655	0.655	0.726	0.727	0.728	0.8	0.801	0.801	0.873	0.875	0.876	0.946	0.948	0.948	0.998
723	0.003	0.004	0.004	0.004	0.004	0.004	0.027	0.027	0.027	0.071	0.071	0.071	0.137	0.137	0.137	0.182	0.182	0.182	0.27	0.27	0.27	0.336	0.337	0.337	0.403	0.402	0.403	0.494	0.494	0.494	0.586	0.586	0.587	0.655	0.655	0.656	0.728	0.728	0.73	0.801	0.802	0.803	0.875	0.876	0.877	0.948	0.95	0.951	1.001
724	0.003	0.003	0.004	0.004	0.003	0.003	0.027	0.027	0.027	0.071	0.071	0.071	0.137	0.137	0.137	0.182	0.182	0.182	0.27	0.27	0.27	0.336	0.336	0.336	0.402	0.402	0.402	0.494	0.494	0.494	0.586	0.587	0.587	0.655	0.656	0.656	0.728	0.729	0.73	0.803	0.803	0.804	0.877	0.878	0.878	0.95	0.952	0.952	1.003
725	0.003	0.003	0.003	0.003	0.003	0.003	0.027	0.027	0.027	0.07	0.07	0.071	0.137	0.136	0.137	0.182	0.182	0.182	0.269	0.269	0.269	0.336	0.336	0.336	0.401	0.402	0.402	0.493	0.493	0.493	0.586	0.587	0.587	0.655	0.656	0.656	0.728	0.729	0.73	0.803	0.803	0.804	0.877	0.879	0.88	0.951	0.953	0.954	1.004
726	0.003	0.003	0.003	0.004	0.004	0.004	0.027	0.027	0.027	0.07	0.071	0.071	0.137	0.136	0.137	0.182	0.181	0.181	0.269	0.269	0.269	0.336	0.336	0.336	0.401	0.402	0.401	0.493	0.493	0.493	0.586	0.586	0.587	0.655	0.656	0.656	0.729	0.729	0.731	0.804	0.805	0.805	0.879	0.88	0.881	0.952	0.955	0.956	1.006
727	0.003	0.003	0.003	0.004	0.004	0.004	0.027	0.027	0.027	0.07	0.07	0.07	0.136	0.136	0.136	0.182	0.181	0.181	0.269	0.269	0.269	0.335	0.335	0.335	0.401	0.401	0.401	0.493	0.493	0.493	0.586	0.586	0.587	0.655	0.656	0.656	0.729	0.73	0.731	0.804	0.805	0.806	0.879	0.881	0.881	0.953	0.956	0.957	1.008
728	0.003	0.003	0.004	0.003	0.004	0.004	0.027	0.027	0.027	0.07	0.07	0.07	0.136	0.136	0.136	0.181	0.181	0.181	0.268	0.268	0.268	0.334	0.334	0.334	0.4	0.4	0.4	0.492	0.492	0.492	0.585	0.585	0.586	0.655	0.655	0.656	0.729	0.729	0.731	0.804	0.805	0.806	0.88	0.881	0.882	0.955	0.957	0.958	1.009
729	0.003	0.003	0.003	0.004	0.004	0.004	0.027	0.027	0.027	0.07	0.07	0.07	0.136	0.135	0.136	0.18	0.18	0.18	0.268	0.267	0.267	0.334	0.333	0.334	0.399	0.399	0.399	0.491	0.491	0.491	0.585	0.585	0.585	0.655	0.655	0.655	0.728	0.729	0.73	0.804	0.805	0.806	0.88	0.882	0.882	0.955	0.958	0.959	1.011
730	0.003	0.003	0.003	0.004	0.004	0.004	0.027	0.027	0.026	0.07	0.07	0.07	0.135	0.135	0.135	0.18	0.18	0.18	0.267	0.267	0.267	0.333	0.332	0.332	0.398	0.398	0.398	0.49	0.49	0.49	0.584	0.584	0.584	0.654	0.654	0.654	0.727	0.729	0.729	0.804	0.805	0.805	0.88	0.882	0.882	0.956	0.958	0.959	1.011
731	0.003	0.003	0.004	0.004	0.003	0.004	0.027	0.026	0.027	0.069	0.07	0.07	0.134	0.134	0.134	0.179	0.179	0.179	0.266	0.266	0.266	0.331	0.332	0.332	0.397	0.397	0.397	0.488	0.489	0.489	0.582	0.582	0.582	0.652	0.652	0.653	0.727	0.727	0.729	0.803	0.803	0.804	0.88	0.881	0.882	0.956	0.958	0.959	1.012
732	0.003	0.003	0.003	0.003	0.003	0.003	0.026	0.027	0.026	0.069	0.069	0.07	0.134	0.134	0.134	0.178	0.178	0.178	0.265	0.265	0.265	0.33	0.33	0.331	0.396	0.395	0.395	0.487	0.487	0.487	0.581	0.581	0.581	0.651	0.651	0.652	0.725	0.726	0.727	0.802	0.803	0.804	0.88	0.881	0.882	0.955	0.959	0.96	1.012
733	0.003	0.003	0.003	0.003	0.004	0.004	0.026	0.026	0.026	0.069	0.069	0.069	0.133	0.133	0.133	0.177	0.177	0.177	0.264	0.263	0.264	0.329	0.329	0.329	0.394	0.394	0.394	0.485	0.485	0.486	0.579	0.579	0.58	0.65	0.65	0.65	0.724	0.725	0.726	0.801	0.802	0.803	0.878	0.88	0.881	0.954	0.958	0.959	1.013
734	0.003	0.003	0.003	0.003	0.003	0.003	0.026	0.026	0.026	0.068	0.068	0.068	0.132	0.133	0.133	0.176	0.176	0.176	0.262	0.262	0.262	0.327	0.327	0.327	0.392	0.392	0.392	0.483	0.483	0.484	0.577	0.578	0.578	0.648	0.648	0.649	0.722	0.723	0.724	0.8	0.801	0.801	0.877	0.879	0.88	0.955	0.957	0.958	1.012
735	0.003	0.003	0.003	0.003	0.004	0.003	0.026	0.026	0.026	0.068	0.068	0.068	0.132	0.132	0.132	0.176	0.176	0.176	0.261	0.261	0.261	0.326	0.326	0.326	0.391	0.39	0.391	0.482	0.482	0.482	0.576	0.576	0.576	0.646	0.646	0.647	0.721	0.721	0.722	0.798	0.799	0.8	0.876	0.878	0.879	0.954	0.956	0.958	1.011
736	0.003	0.003	0.004	0.004	0.004	0.004	0.026	0.026	0.026	0.068	0.068	0.068	0.132	0.131	0.131	0.175	0.175	0.175	0.26	0.26	0.26	0.325	0.325	0.325	0.39	0.389	0.39	0.48	0.48	0.48	0.574	0.574	0.575	0.644	0.645	0.645	0.719	0.72	0.722	0.797	0.798	0.799	0.875	0.877	0.878	0.953	0.956	0.957	1.011
737	0.003	0.003	0.004	0.004	0.004	0.004	0.026	0.026	0.026	0.068	0.067	0.068	0.131	0.131	0.131	0.174	0.174	0.174	0.259	0.259	0.259	0.323	0.323	0.323	0.388	0.387	0.387	0.478	0.478	0.478	0.572	0.572	0.572	0.642	0.642	0.643	0.717	0.718	0.719	0.795	0.796	0.797	0.873	0.875	0.876	0.951	0.954	0.955	1.009
738	0.003	0.003	0.003	0.003	0.004	0.003	0.026	0.026	0.026	0.067	0.067	0.067	0.13	0.13	0.13	0.173	0.173	0.173	0.257	0.258	0.257	0.322	0.322	0.322	0.385	0.385	0.385	0.476	0.476	0.476	0.569	0.569	0.57	0.64	0.64	0.64	0.714	0.716	0.717	0.793	0.794	0.795	0.871	0.873	0.875	0.95	0.953	0.954	1.009
739	0.003	0.003	0.003	0.004	0.004	0.004	0.026	0.025	0.025	0.067	0.067	0.067	0.129	0.129	0.129	0.172	0.172	0.172	0.256	0.256	0.256	0.32	0.32	0.32	0.383	0.383	0.384	0.473	0.474	0.474	0.567	0.566	0.567	0.637	0.637	0.638	0.712	0.713	0.714	0.791	0.792	0.793	0.87	0.872	0.872	0.948	0.952	0.953	1.008
740	0.003	0.003	0.003	0.004	0.003	0.004	0.025	0.025	0.026	0.066	0.066	0.066	0.129	0.128	0.129	0.171	0.171	0.17	0.254	0.254	0.254	0.318	0.318	0.318	0.381	0.381	0.381	0.47	0.471	0.471	0.564	0.564	0.564	0.634	0.635	0.635	0.709	0.71	0.712	0.788	0.789	0.79	0.867	0.869	0.871	0.946	0.949	0.95	1.006
741	0.003	0.003	0.003	0.003	0.004	0.003	0.025	0.025	0.025	0.066	0.066	0.066	0.128	0.127	0.127	0.17	0.169	0.169	0.253	0.252	0.253	0.315	0.315	0.316	0.379	0.378	0.379	0.468	0.468	0.469	0.561	0.561	0.562	0.631	0.631	0.632	0.706	0.707	0.709	0.785	0.786	0.786	0.864	0.866	0.867	0.944	0.947	0.949	1.004
742	0.003	0.003	0.003	0.004	0.003	0.004	0.025	0.025	0.025	0.065	0.066	0.065	0.127	0.127	0.126	0.168	0.169	0.168	0.251	0.251	0.251	0.314	0.314	0.314	0.377	0.376	0.376	0.465	0.465	0.466	0.558	0.558	0.559	0.628	0.629	0.629	0.703	0.704	0.705	0.782	0.783	0.784	0.861	0.863	0.865	0.941	0.945	0.946	1.001
743	0.003	0.003	0.003	0.003	0.003	0.003	0.025	0.025	0.024	0.065	0.065	0.065	0.125	0.126	0.125	0.167	0.167	0.167	0.249	0.249	0.249	0.312	0.312	0.312	0.374	0.374	0.374	0.461	0.462	0.463	0.555	0.555	0.556	0.625	0.626	0.626	0.7	0.701	0.702	0.779	0.78	0.781	0.859	0.861	0.862	0.938	0.942	0.944	0.999
744	0.003	0.003	0.003	0.003	0.003	0.004	0.024	0.025	0.024	0.064	0.064	0.065	0.124	0.124	0.124	0.165	0.166	0.166	0.247	0.247	0.247	0.309	0.309	0.309	0.371	0.371	0.371	0.459	0.459	0.459	0.552	0.552	0.552	0.622	0.622	0.623	0.696	0.697	0.699	0.775	0.776	0.777	0.855	0.858	0.858	0.935	0.939	0.941	0.997
745	0.003	0.003	0.004	0.003	0.004	0.003	0.025	0.024	0.025	0.064	0.064	0.064	0.124	0.123	0.124	0.165	0.164	0.165	0.245	0.245	0.245	0.307	0.307	0.307	0.369	0.369	0.369	0.456	0.456	0.457	0.549	0.549	0.549	0.618	0.619	0.619	0.693	0.694	0.695	0.772	0.773	0.774	0.852	0.854	0.855	0.933	0.936	0.937	0.994
746	0.003	0.004	0.004	0.004	0.004	0.004	0.024	0.025	0.025	0.064	0.063	0.064	0.123	0.123	0.123	0.164	0.163	0.163	0.243	0.243	0.243	0.305	0.305	0.305	0.366	0.366	0.366	0.453	0.454	0.453	0.545	0.545	0.546	0.615	0.615	0.616	0.689	0.69	0.692	0.769	0.77	0.771	0.849	0.851	0.852	0.929	0.933	0.935	0.991
747	0.003	0.003	0.004	0.004	0.004	0.004	0.024	0.024	0.024	0.063	0.063	0.063	0.121	0.121	0.122	0.162	0.162	0.162	0.242	0.242	0.241	0.302	0.303	0.303	0.363	0.363	0.363	0.45	0.45	0.451	0.541	0.541	0.542	0.611	0.611	0.612	0.686	0.687	0.688	0.765	0.766	0.766	0.845	0.847	0.848	0.925	0.929	0.931	0.987
748	0.003	0.003	0.003	0.004	0.003	0.004	0.024	0.024	0.024	0.062	0.063	0.063	0.12	0.12	0.121	0.16	0.16	0.161	0.24	0.239	0.24	0.3	0.3	0.3	0.361	0.36	0.36	0.446	0.447	0.447	0.538	0.538	0.538	0.608	0.607	0.608	0.682	0.682	0.684	0.761	0.762	0.763	0.841	0.844	0.845	0.922	0.926	0.927	0.984
749	0.003	0.003	0.003	0.003	0.003	0.004	0.024	0.024	0.024	0.062	0.062	0.062	0.119	0.119	0.119	0.159	0.159	0.159	0.237	0.238	0.237	0.298	0.298	0.298	0.357	0.357	0.358	0.443	0.443	0.443	0.534	0.534	0.535	0.603	0.604	0.604	0.677	0.678	0.68	0.756	0.758	0.759	0.837	0.84	0.84	0.917	0.922	0.923	0.981
750	0.003	0.003	0.004	0.004	0.003	0.004	0.023	0.023	0.024	0.061	0.062	0.061	0.118	0.118	0.118	0.157	0.157	0.158	0.236	0.235	0.236	0.295	0.295	0.295	0.354	0.354	0.354	0.44	0.44	0.44	0.531	0.531	0.531	0.6	0.6	0.6	0.673	0.675	0.676	0.752	0.753	0.754	0.833	0.835	0.837	0.914	0.918	0.92	0.976
751	0.003	0.003	0.003	0.003	0.003	0.003	0.023	0.023	0.023	0.06	0.061	0.061	0.117	0.117	0.117	0.156	0.156	0.156	0.233	0.233	0.233	0.293	0.292	0.293	0.351	0.351	0.352	0.436	0.436	0.436	0.526	0.526	0.527	0.596	0.595	0.597	0.669	0.669	0.671	0.748	0.749	0.75	0.828	0.832	0.832	0.909	0.913	0.915	0.971
752	0.003	0.003	0.003	0.004	0.003	0.003	0.023	0.023	0.023	0.06	0.061	0.06	0.116	0.116	0.116	0.155	0.154	0.155	0.231	0.231	0.231	0.29	0.29	0.29	0.349	0.349	0.349	0.433	0.433	0.433	0.523	0.523	0.523	0.592	0.591	0.592	0.664	0.665	0.667	0.744	0.744	0.746	0.825	0.827	0.827	0.906	0.909	0.911	0.968
753	0.003	0.003	0.003	0.004	0.004	0.004	0.023	0.023	0.023	0.06	0.06	0.06	0.115	0.115	0.115	0.153	0.153	0.154	0.229	0.229	0.229	0.287	0.288	0.288	0.346	0.345	0.345	0.429	0.429	0.429	0.518	0.518	0.519	0.588	0.588	0.588	0.66	0.661	0.663	0.739	0.74	0.741	0.819	0.822	0.823	0.901	0.905	0.907	0.963
754	0.004	0.003	0.003	0.003	0.003	0.004	0.023	0.023	0.023	0.059	0.059	0.06	0.114	0.114	0.114	0.152	0.152	0.152	0.227	0.227	0.227	0.285	0.285	0.285	0.343	0.342	0.343	0.425	0.425	0.426	0.514	0.514	0.515	0.583	0.583	0.583	0.655	0.656	0.658	0.734	0.734	0.736	0.814	0.817	0.818	0.896	0.9	0.902	0.958
755	0.003	0.003	0.004	0.003	0.004	0.004	0.023	0.023	0.023	0.059	0.058	0.059	0.113	0.113	0.113	0.15	0.15	0.15	0.224	0.224	0.225	0.282	0.282	0.283	0.339	0.339	0.34	0.421	0.421	0.422	0.51	0.51	0.51	0.578	0.579	0.579	0.65	0.651	0.653	0.729	0.73	0.731	0.81	0.812	0.813	0.891	0.896	0.897	0.953
756	0.003	0.003	0.004	0.004	0.003	0.003	0.023	0.022	0.022	0.058	0.058	0.058	0.112	0.112	0.112	0.149	0.148	0.149	0.223	0.222	0.222	0.28	0.279	0.279	0.336	0.336	0.336	0.417	0.417	0.418	0.505	0.505	0.506	0.574	0.574	0.574	0.645	0.646	0.648	0.724	0.724	0.725	0.804	0.807	0.808	0.885	0.89	0.892	0.948
757	0.003	0.004	0.003	0.003	0.003	0.004	0.022	0.022	0.022	0.057	0.057	0.057	0.11	0.11	0.111	0.147	0.147	0.147	0.22	0.22	0.22	0.277	0.276	0.276	0.332	0.332	0.332	0.413	0.413	0.414	0.5	0.501	0.501	0.569	0.569	0.569	0.64	0.641	0.643	0.718	0.719	0.72	0.798	0.8	0.802	0.88	0.884	0.886	0.942
758	0.003	0.004	0.003	0.003	0.003	0.004	0.022	0.022	0.022	0.057	0.057	0.057	0.109	0.109	0.109	0.145	0.145	0.145	0.218	0.217	0.217	0.274	0.274	0.274	0.329	0.329	0.329	0.408	0.409	0.409	0.496	0.496	0.496	0.563	0.564	0.564	0.635	0.636	0.638	0.712	0.713	0.714	0.792	0.795	0.796	0.873	0.878	0.88	0.936
759	0.003	0.003	0.003	0.004	0.004	0.004	0.022	0.022	0.022	0.056	0.056	0.056	0.108	0.108	0.108	0.143	0.144	0.144	0.215	0.215	0.215	0.27	0.271	0.271	0.325	0.325	0.325	0.405	0.405	0.405	0.491	0.491	0.491	0.558	0.559	0.559	0.629	0.63	0.632	0.706	0.707	0.709	0.786	0.788	0.79	0.867	0.873	0.874	0.931
760	0.003	0.003	0.004	0.004	0.004	0.004	0.021	0.022	0.021	0.055	0.055	0.055	0.107	0.106	0.107	0.142	0.142	0.142	0.212	0.212	0.213	0.267	0.268	0.267	0.322	0.322	0.322	0.4	0.4	0.4	0.486	0.485	0.486	0.553	0.553	0.554	0.624	0.624	0.626	0.7	0.701	0.702	0.779	0.782	0.784	0.861	0.866	0.868	0.924
761	0.003	0.004	0.004	0.004	0.004	0.004	0.021	0.021	0.022	0.055	0.055	0.055	0.105	0.105	0.105	0.14	0.14	0.14	0.21	0.21	0.21	0.265	0.265	0.264	0.318	0.318	0.318	0.396	0.396	0.397	0.481	0.481	0.481	0.548	0.548	0.549	0.618	0.618	0.62	0.694	0.695	0.696	0.774	0.776	0.777	0.854	0.859	0.862	0.919
762	0.003	0.003	0.003	0.004	0.004	0.004	0.021	0.021	0.021	0.054	0.054	0.054	0.104	0.104	0.104	0.139	0.138	0.139	0.207	0.208	0.208	0.262	0.261	0.261	0.315	0.315	0.315	0.391	0.391	0.392	0.476	0.477	0.477	0.542	0.542	0.543	0.612	0.613	0.614	0.688	0.69	0.691	0.767	0.769	0.771	0.848	0.853	0.855	0.911
763	0.003	0.003	0.003	0.003	0.004	0.004	0.021	0.021	0.021	0.054	0.054	0.053	0.103	0.103	0.103	0.137	0.137	0.137	0.205	0.205	0.205	0.258	0.259	0.258	0.311	0.311	0.311	0.387	0.387	0.387	0.471	0.471	0.471	0.537	0.537	0.537	0.606	0.608	0.609	0.683	0.683	0.684	0.761	0.763	0.765	0.841	0.846	0.848	0.905
764	0.003	0.003	0.003	0.004	0.004	0.004	0.02	0.021	0.02	0.053	0.053	0.053	0.101	0.101	0.101	0.135	0.136	0.135	0.203	0.203	0.203	0.256	0.255	0.256	0.308	0.308	0.308	0.383	0.383	0.384	0.466	0.466	0.467	0.532	0.532	0.532	0.601	0.602	0.604	0.676	0.677	0.678	0.754	0.757	0.758	0.835	0.84	0.842	0.898
765	0.003	0.003	0.003	0.004	0.004	0.004	0.021	0.02	0.02	0.052	0.052	0.053	0.1	0.101	0.101	0.134	0.134	0.134	0.2	0.2	0.2	0.253	0.252	0.253	0.304	0.304	0.304	0.379	0.379	0.379	0.461	0.461	0.462	0.527	0.526	0.527	0.596	0.597	0.598	0.67	0.672	0.673	0.748	0.751	0.752	0.828	0.834	0.836	0.892
766	0.003	0.003	0.003	0.003	0.003	0.004	0.02	0.02	0.02	0.051	0.052	0.052	0.099	0.099	0.099	0.132	0.132	0.132	0.198	0.198	0.198	0.25	0.25	0.25	0.301	0.301	0.301	0.375	0.375	0.375	0.456	0.457	0.457	0.521	0.521	0.522	0.59	0.591	0.592	0.664	0.665	0.666	0.742	0.745	0.746	0.822	0.827	0.829	0.885
767	0.003	0.003	0.004	0.004	0.003	0.004	0.02	0.02	0.02	0.051	0.051	0.051	0.098	0.098	0.098	0.131	0.131	0.131	0.196	0.196	0.195	0.247	0.247	0.247	0.298	0.298	0.298	0.371	0.371	0.371	0.451	0.452	0.452	0.516	0.516	0.517	0.584	0.585	0.587	0.657	0.659	0.66	0.735	0.738	0.74	0.815	0.82	0.823	0.878
768	0.003	0.003	0.004	0.004	0.004	0.004	0.02	0.02	0.02	0.051	0.051	0.051	0.097	0.097	0.097	0.129	0.129	0.129	0.194	0.194	0.194	0.244	0.244	0.244	0.294	0.294	0.295	0.367	0.367	0.367	0.447	0.447	0.448	0.511	0.511	0.511	0.578	0.58	0.581	0.652	0.653	0.654	0.728	0.732	0.733	0.808	0.814	0.816	0.873
769	0.003	0.004	0.004	0.004	0.004	0.004	0.02	0.02	0.02	0.05	0.05	0.05	0.096	0.096	0.096	0.127	0.127	0.127	0.191	0.191	0.191	0.241	0.241	0.241	0.291	0.291	0.291	0.362	0.362	0.363	0.442	0.442	0.442	0.505	0.505	0.506	0.573	0.574	0.575	0.646	0.647	0.648	0.721	0.725	0.726	0.802	0.807	0.809	0.864
770	0.003	0.003	0.003	0.003	0.003	0.004	0.02	0.019	0.019	0.049	0.049	0.049	0.094	0.094	0.094	0.126	0.125	0.126	0.189	0.188	0.188	0.238	0.238	0.238	0.287	0.287	0.288	0.358	0.358	0.359	0.437	0.437	0.437	0.499	0.5	0.5	0.567	0.568	0.569	0.639	0.64	0.641	0.715	0.717	0.719	0.794	0.799	0.801	0.857
771	0.003	0.003	0.004	0.003	0.003	0.003	0.019	0.019	0.019	0.048	0.049	0.049	0.093	0.092	0.093	0.124	0.124	0.124	0.186	0.186	0.186	0.235	0.235	0.235	0.283	0.284	0.284	0.354	0.354	0.354	0.431	0.431	0.432	0.494	0.494	0.494	0.561	0.562	0.563	0.633	0.633	0.635	0.707	0.711	0.712	0.786	0.791	0.794	0.849
772	0.003	0.003	0.003	0.003	0.003	0.003	0.018	0.019	0.019	0.048	0.048	0.048	0.092	0.092	0.092	0.122	0.122	0.122	0.184	0.183	0.184	0.232	0.232	0.232	0.28	0.28	0.281	0.349	0.35	0.35	0.426	0.427	0.427	0.489	0.488	0.489	0.554	0.556	0.558	0.626	0.627	0.628	0.7	0.704	0.706	0.779	0.784	0.786	0.842
773	0.003	0.003	0.003	0.003	0.003	0.003	0.019	0.019	0.019	0.047	0.047	0.048	0.09	0.09	0.091	0.12	0.12	0.121	0.181	0.182	0.181	0.229	0.229	0.229	0.277	0.277	0.277	0.345	0.345	0.345	0.421	0.421	0.423	0.482	0.483	0.483	0.549	0.55	0.551	0.619	0.621	0.622	0.694	0.696	0.698	0.771	0.777	0.779	0.834
774	0.003	0.004	0.003	0.003	0.004	0.004	0.018	0.019	0.019	0.047	0.047	0.047	0.09	0.09	0.09	0.119	0.119	0.119	0.179	0.179	0.179	0.227	0.226	0.227	0.273	0.273	0.274	0.341	0.341	0.342	0.417	0.417	0.417	0.477	0.478	0.478	0.543	0.544	0.545	0.613	0.615	0.616	0.687	0.69	0.692	0.764	0.77	0.773	0.828
775	0.003	0.004	0.004	0.003	0.004	0.004	0.018	0.019	0.019	0.046	0.047	0.047	0.088	0.089	0.088	0.118	0.118	0.118	0.176	0.177	0.177	0.223	0.223	0.223	0.27	0.27	0.27	0.337	0.337	0.338	0.411	0.412	0.412	0.472	0.472	0.473	0.537	0.537	0.539	0.607	0.608	0.609	0.68	0.682	0.684	0.757	0.762	0.765	0.82
776	0.003	0.003	0.004	0.003	0.004	0.004	0.018	0.019	0.018	0.046	0.045	0.046	0.087	0.087	0.087	0.117	0.116	0.116	0.174	0.174	0.174	0.22	0.22	0.22	0.267	0.267	0.267	0.333	0.333	0.333	0.407	0.407	0.407	0.466	0.466	0.467	0.531	0.532	0.533	0.601	0.602	0.602	0.673	0.676	0.677	0.749	0.755	0.756	0.812
777	0.003	0.003	0.003	0.004	0.004	0.004	0.018	0.018	0.018	0.045	0.045	0.045	0.086	0.086	0.086	0.115	0.115	0.115	0.172	0.172	0.172	0.218	0.218	0.218	0.264	0.263	0.263	0.329	0.329	0.329	0.402	0.402	0.402	0.461	0.461	0.461	0.524	0.526	0.527	0.595	0.596	0.596	0.666	0.669	0.671	0.742	0.747	0.749	0.803
778	0.003	0.004	0.004	0.003	0.003	0.004	0.018	0.018	0.018	0.044	0.045	0.045	0.085	0.085	0.085	0.113	0.113	0.113	0.17	0.17	0.17	0.215	0.215	0.215	0.26	0.26	0.26	0.325	0.325	0.325	0.397	0.397	0.398	0.456	0.456	0.456	0.519	0.52	0.521	0.588	0.589	0.59	0.659	0.662	0.664	0.734	0.741	0.742	0.796
779	0.003	0.003	0.004	0.003	0.004	0.003	0.017	0.017	0.018	0.044	0.044	0.044	0.084	0.083	0.084	0.111	0.111	0.112	0.168	0.167	0.168	0.212	0.212	0.212	0.257	0.257	0.257	0.321	0.321	0.321	0.392	0.392	0.393	0.45	0.45	0.451	0.513	0.514	0.516	0.582	0.583	0.584	0.652	0.655	0.656	0.726	0.733	0.735	0.788
780	0.003	0.003	0.004	0.004	0.004	0.004	0.017	0.017	0.018	0.044	0.043	0.044	0.083	0.083	0.083	0.11	0.11	0.111	0.166	0.165	0.165	0.21	0.21	0.21	0.254	0.254	0.254	0.317	0.317	0.317	0.388	0.388	0.388	0.445	0.445	0.446	0.507	0.508	0.51	0.576	0.577	0.578	0.646	0.648	0.65	0.72	0.726	0.728	0.782
781	0.003	0.003	0.004	0.003	0.004	0.004	0.017	0.017	0.017	0.043	0.043	0.043	0.082	0.082	0.082	0.109	0.109	0.109	0.163	0.164	0.164	0.207	0.207	0.207	0.251	0.251	0.251	0.313	0.313	0.314	0.383	0.383	0.383	0.44	0.44	0.44	0.502	0.503	0.505	0.569	0.57	0.572	0.639	0.642	0.643	0.712	0.718	0.721	0.774
782	0.003	0.003	0.003	0.003	0.003	0.004	0.017	0.017	0.017	0.042	0.042	0.043	0.08	0.08	0.081	0.108	0.108	0.107	0.161	0.161	0.161	0.204	0.204	0.205	0.248	0.247	0.247	0.309	0.309	0.31	0.378	0.378	0.379	0.434	0.435	0.435	0.496	0.497	0.498	0.563	0.564	0.565	0.632	0.635	0.636	0.705	0.711	0.713	0.766
783	0.003	0.003	0.003	0.003	0.004	0.003	0.017	0.017	0.017	0.042	0.042	0.042	0.079	0.08	0.079	0.106	0.106	0.106	0.159	0.159	0.159	0.201	0.201	0.201	0.244	0.244	0.244	0.306	0.305	0.305	0.374	0.373	0.374	0.428	0.429	0.429	0.489	0.491	0.492	0.556	0.558	0.559	0.624	0.628	0.629	0.697	0.703	0.705	0.757
784	0.003	0.003	0.003	0.004	0.004	0.004	0.016	0.017	0.017	0.041	0.041	0.041	0.078	0.078	0.078	0.104	0.104	0.104	0.157	0.156	0.157	0.199	0.198	0.199	0.241	0.241	0.241	0.301	0.302	0.302	0.368	0.369	0.369	0.423	0.423	0.424	0.484	0.485	0.487	0.55	0.551	0.553	0.617	0.621	0.622	0.689	0.695	0.698	0.75
785	0.003	0.003	0.003	0.004	0.004	0.004	0.016	0.016	0.016	0.041	0.041	0.041	0.077	0.077	0.077	0.103	0.103	0.103	0.155	0.155	0.154	0.196	0.196	0.196	0.237	0.238	0.237	0.298	0.297	0.298	0.364	0.364	0.365	0.419	0.418	0.419	0.478	0.479	0.481	0.544	0.545	0.546	0.611	0.614	0.616	0.682	0.688	0.69	0.742
786	0.003	0.003	0.004	0.004	0.004	0.004	0.016	0.016	0.016	0.04	0.04	0.04	0.076	0.077	0.076	0.101	0.102	0.102	0.152	0.152	0.152	0.193	0.193	0.193	0.234	0.234	0.234	0.294	0.293	0.294	0.36	0.359	0.36	0.413	0.413	0.413	0.472	0.473	0.474	0.538	0.538	0.539	0.604	0.607	0.608	0.674	0.68	0.682	0.733
787	0.003	0.003	0.003	0.004	0.003	0.004	0.016	0.016	0.016	0.04	0.04	0.04	0.075	0.075	0.075	0.1	0.1	0.1	0.15	0.15	0.15	0.19	0.19	0.19	0.231	0.231	0.231	0.289	0.289	0.289	0.354	0.354	0.354	0.407	0.408	0.408	0.465	0.467	0.468	0.53	0.532	0.532	0.597	0.6	0.601	0.666	0.672	0.674	0.725
788	0.003	0.003	0.003	0.003	0.003	0.004	0.016	0.016	0.016	0.039	0.039	0.039	0.074	0.074	0.074	0.098	0.098	0.098	0.148	0.148	0.148	0.187	0.187	0.188	0.227	0.227	0.228	0.285	0.285	0.286	0.349	0.349	0.35	0.401	0.401	0.402	0.46	0.46	0.462	0.522	0.525	0.526	0.589	0.592	0.594	0.658	0.664	0.666	0.715
789	0.003	0.003	0.003	0.003	0.003	0.003	0.016	0.016	0.015	0.038	0.038	0.039	0.073	0.073	0.073	0.097	0.097	0.097	0.145	0.146	0.146	0.185	0.184	0.184	0.224	0.224	0.224	0.281	0.281	0.281	0.344	0.344	0.345	0.395	0.395	0.397	0.453	0.454	0.456	0.516	0.517	0.518	0.581	0.585	0.586	0.649	0.656	0.658	0.707
790	0.003	0.003	0.003	0.003	0.003	0.004	0.015	0.015	0.015	0.038	0.038	0.038	0.072	0.072	0.072	0.095	0.095	0.096	0.143	0.143	0.143	0.181	0.181	0.182	0.22	0.22	0.221	0.276	0.277	0.277	0.339	0.339	0.34	0.39	0.39	0.391	0.446	0.448	0.449	0.509	0.511	0.512	0.574	0.577	0.579	0.641	0.647	0.65	0.699
791	0.003	0.003	0.004	0.003	0.004	0.004	0.016	0.015	0.015	0.037	0.037	0.038	0.071	0.071	0.07	0.094	0.094	0.094	0.141	0.141	0.141	0.179	0.178	0.179	0.217	0.217	0.217	0.273	0.273	0.273	0.334	0.334	0.334	0.385	0.385	0.385	0.441	0.441	0.443	0.503	0.503	0.504	0.567	0.57	0.572	0.634	0.639	0.641	0.69
792	0.003	0.003	0.004	0.004	0.004	0.004	0.015	0.015	0.015	0.037	0.037	0.037	0.069	0.069	0.07	0.093	0.092	0.093	0.139	0.139	0.139	0.176	0.176	0.176	0.214	0.214	0.214	0.269	0.269	0.269	0.329	0.33	0.33	0.379	0.379	0.38	0.434	0.436	0.437	0.496	0.497	0.498	0.56	0.562	0.564	0.626	0.632	0.634	0.682
793	0.003	0.003	0.004	0.004	0.004	0.004	0.015	0.015	0.015	0.036	0.036	0.037	0.069	0.069	0.068	0.091	0.091	0.091	0.137	0.137	0.137	0.173	0.174	0.174	0.211	0.211	0.211	0.265	0.265	0.265	0.325	0.325	0.325	0.374	0.374	0.375	0.429	0.429	0.432	0.49	0.49	0.492	0.553	0.556	0.557	0.618	0.624	0.626	0.673
794	0.003	0.004	0.003	0.004	0.004	0.004	0.015	0.015	0.015	0.036	0.036	0.036	0.068	0.068	0.068	0.09	0.09	0.09	0.135	0.135	0.135	0.171	0.171	0.171	0.208	0.208	0.208	0.262	0.261	0.262	0.321	0.321	0.321	0.369	0.369	0.37	0.423	0.424	0.425	0.483	0.485	0.486	0.546	0.549	0.551	0.611	0.616	0.619	0.666
795	0.004	0.004	0.004	0.004	0.004	0.004	0.015	0.015	0.015	0.036	0.036	0.036	0.067	0.067	0.067	0.089	0.089	0.089	0.133	0.133	0.133	0.169	0.169	0.169	0.205	0.205	0.205	0.258	0.258	0.258	0.317	0.316	0.317	0.364	0.364	0.365	0.417	0.419	0.42	0.477	0.478	0.479	0.539	0.542	0.544	0.603	0.609	0.611	0.658
796	0.003	0.004	0.004	0.004	0.004	0.004	0.015	0.015	0.015	0.036	0.035	0.035	0.066	0.066	0.066	0.087	0.087	0.087	0.131	0.131	0.131	0.166	0.166	0.166	0.202	0.202	0.202	0.254	0.254	0.255	0.312	0.312	0.313	0.36	0.359	0.36	0.411	0.413	0.414	0.471	0.472	0.473	0.532	0.535	0.537	0.596	0.602	0.604	0.651
797	0.003	0.003	0.003	0.004	0.003	0.004	0.014	0.014	0.014	0.034	0.034	0.035	0.064	0.065	0.065	0.086	0.086	0.086	0.129	0.129	0.129	0.163	0.163	0.164	0.199	0.199	0.199	0.25	0.251	0.251	0.307	0.307	0.308	0.354	0.355	0.355	0.405	0.407	0.408	0.465	0.466	0.467	0.525	0.529	0.53	0.588	0.594	0.597	0.642
798	0.003	0.004	0.004	0.003	0.004	0.004	0.014	0.014	0.014	0.034	0.034	0.034	0.064	0.064	0.064	0.084	0.085	0.085	0.127	0.127	0.127	0.162	0.161	0.161	0.196	0.196	0.196	0.247	0.247	0.247	0.304	0.304	0.304	0.349	0.349	0.35	0.401	0.401	0.403	0.458	0.459	0.461	0.519	0.522	0.523	0.581	0.587	0.59	0.634
799	0.003	0.004	0.004	0.003	0.004	0.004	0.014	0.014	0.014	0.034	0.034	0.034	0.063	0.063	0.063	0.083	0.083	0.083	0.125	0.125	0.125	0.159	0.159	0.159	0.193	0.193	0.194	0.244	0.244	0.244	0.299	0.299	0.3	0.345	0.345	0.345	0.395	0.396	0.398	0.452	0.454	0.455	0.512	0.515	0.517	0.575	0.58	0.583	0.627
800	0.003	0.004	0.004	0.004	0.004	0.004	0.014	0.014	0.014	0.033	0.033	0.034	0.062	0.062	0.062	0.082	0.082	0.082	0.124	0.123	0.124	0.157	0.157	0.157	0.19	0.191	0.191	0.24	0.24	0.24	0.295	0.295	0.295	0.34	0.34	0.341	0.389	0.39	0.392	0.446	0.448	0.448	0.505	0.508	0.51	0.567	0.573	0.575	0.62
801	0.003	0.003	0.003	0.004	0.004	0.004	0.014	0.014	0.014	0.033	0.033	0.033	0.061	0.061	0.061	0.081	0.081	0.081	0.122	0.122	0.122	0.155	0.154	0.154	0.187	0.188	0.187	0.237	0.236	0.237	0.29	0.291	0.291	0.335	0.335	0.336	0.384	0.385	0.386	0.44	0.441	0.443	0.498	0.502	0.503	0.56	0.566	0.567	0.611
802	0.003	0.004	0.004	0.004	0.004	0.004	0.013	0.013	0.013	0.032	0.032	0.032	0.06	0.06	0.06	0.08	0.08	0.079	0.12	0.12	0.119	0.152	0.151	0.151	0.185	0.184	0.185	0.233	0.233	0.233	0.286	0.286	0.287	0.33	0.331	0.331	0.378	0.379	0.381	0.433	0.435	0.436	0.491	0.495	0.497	0.552	0.558	0.559	0.604
803	0.003	0.003	0.003	0.003	0.003	0.003	0.013	0.013	0.013	0.031	0.031	0.032	0.059	0.058	0.059	0.078	0.078	0.078	0.118	0.117	0.117	0.149	0.149	0.149	0.181	0.181	0.182	0.229	0.229	0.229	0.282	0.282	0.282	0.325	0.325	0.326	0.373	0.374	0.375	0.428	0.429	0.43	0.485	0.488	0.49	0.545	0.551	0.553	0.596
804	0.003	0.003	0.003	0.003	0.003	0.004	0.013	0.013	0.013	0.031	0.031	0.031	0.058	0.058	0.058	0.077	0.077	0.077	0.115	0.116	0.116	0.147	0.147	0.147	0.179	0.179	0.179	0.226	0.226	0.226	0.278	0.278	0.278	0.32	0.321	0.321	0.368	0.368	0.37	0.422	0.422	0.424	0.478	0.481	0.483	0.538	0.543	0.546	0.589
805	0.003	0.003	0.003	0.004	0.004	0.004	0.013	0.013	0.013	0.031	0.031	0.031	0.058	0.057	0.057	0.076	0.076	0.076	0.114	0.114	0.114	0.145	0.144	0.145	0.176	0.177	0.176	0.222	0.223	0.223	0.274	0.274	0.275	0.316	0.317	0.317	0.363	0.364	0.365	0.416	0.417	0.418	0.472	0.475	0.476	0.531	0.536	0.539	0.581
806	0.003	0.003	0.004	0.004	0.004	0.004	0.013	0.013	0.013	0.031	0.03	0.03	0.057	0.056	0.056	0.075	0.075	0.075	0.113	0.112	0.112	0.143	0.143	0.142	0.174	0.173	0.174	0.219	0.219	0.219	0.27	0.27	0.271	0.312	0.312	0.313	0.358	0.358	0.36	0.41	0.411	0.412	0.465	0.468	0.47	0.524	0.53	0.532	0.575
807	0.003	0.003	0.004	0.004	0.004	0.004	0.013	0.013	0.013	0.03	0.03	0.03	0.056	0.056	0.056	0.074	0.074	0.073	0.111	0.111	0.111	0.141	0.141	0.14	0.171	0.171	0.171	0.216	0.216	0.216	0.267	0.267	0.267	0.308	0.308	0.308	0.353	0.354	0.356	0.405	0.406	0.407	0.46	0.463	0.464	0.518	0.523	0.525	0.568
808	0.003	0.003	0.004	0.004	0.004	0.004	0.013	0.013	0.013	0.029	0.03	0.03	0.055	0.055	0.055	0.073	0.073	0.073	0.109	0.109	0.109	0.138	0.138	0.139	0.169	0.168	0.168	0.213	0.213	0.213	0.263	0.263	0.263	0.303	0.303	0.304	0.348	0.349	0.35	0.399	0.4	0.401	0.453	0.456	0.458	0.511	0.516	0.519	0.56
809	0.003	0.003	0.003	0.003	0.003	0.004	0.012	0.012	0.012	0.029	0.029	0.029	0.054	0.054	0.054	0.071	0.071	0.072	0.107	0.107	0.107	0.136	0.136	0.136	0.165	0.166	0.166	0.21	0.209	0.21	0.259	0.259	0.259	0.299	0.299	0.3	0.343	0.344	0.345	0.394	0.395	0.396	0.447	0.45	0.452	0.504	0.51	0.512	0.553
810	0.003	0.003	0.004	0.003	0.004	0.003	0.012	0.013	0.013	0.029	0.028	0.029	0.054	0.053	0.053	0.071	0.071	0.07	0.106	0.106	0.105	0.134	0.134	0.134	0.164	0.163	0.163	0.206	0.206	0.207	0.255	0.255	0.255	0.295	0.295	0.295	0.338	0.34	0.341	0.389	0.389	0.39	0.441	0.445	0.446	0.498	0.503	0.505	0.546
811	0.003	0.003	0.003	0.004	0.004	0.004	0.012	0.012	0.012	0.028	0.028	0.029	0.052	0.052	0.053	0.07	0.069	0.07	0.104	0.104	0.104	0.132	0.132	0.132	0.161	0.16	0.161	0.203	0.203	0.204	0.252	0.252	0.252	0.29	0.29	0.291	0.333	0.335	0.336	0.383	0.384	0.385	0.435	0.438	0.439	0.49	0.496	0.498	0.539
812	0.003	0.003	0.004	0.004	0.004	0.004	0.012	0.012	0.012	0.028	0.028	0.028	0.052	0.052	0.052	0.068	0.068	0.068	0.103	0.103	0.103	0.13	0.13	0.13	0.159	0.159	0.159	0.2	0.2	0.201	0.248	0.248	0.249	0.286	0.287	0.287	0.329	0.33	0.331	0.378	0.378	0.38	0.428	0.432	0.433	0.484	0.489	0.492	0.532
813	0.003	0.004	0.004	0.004	0.004	0.004	0.012	0.012	0.013	0.028	0.028	0.029	0.051	0.051	0.051	0.067	0.067	0.068	0.101	0.101	0.101	0.128	0.128	0.128	0.157	0.156	0.156	0.197	0.198	0.198	0.245	0.244	0.244	0.282	0.283	0.283	0.324	0.325	0.326	0.372	0.374	0.374	0.422	0.426	0.428	0.477	0.483	0.485	0.525
814	0.004	0.003	0.004	0.004	0.004	0.004	0.012	0.012	0.012	0.027	0.027	0.028	0.05	0.05	0.05	0.066	0.066	0.066	0.099	0.099	0.1	0.126	0.126	0.126	0.154	0.154	0.154	0.194	0.194	0.195	0.24	0.241	0.241	0.278	0.278	0.279	0.319	0.321	0.322	0.367	0.368	0.369	0.417	0.419	0.421	0.47	0.476	0.479	0.518
815	0.003	0.003	0.003	0.003	0.003	0.003	0.011	0.012	0.011	0.027	0.026	0.027	0.049	0.049	0.049	0.065	0.065	0.065	0.097	0.098	0.097	0.124	0.123	0.124	0.151	0.151	0.151	0.191	0.191	0.191	0.237	0.237	0.237	0.274	0.274	0.274	0.315	0.315	0.316	0.361	0.362	0.363	0.411	0.414	0.415	0.463	0.469	0.471	0.51
816	0.003	0.003	0.003	0.003	0.003	0.003	0.011	0.01	0.011	0.026	0.026	0.026	0.048	0.048	0.048	0.064	0.063	0.064	0.095	0.095	0.096	0.121	0.121	0.121	0.148	0.148	0.148	0.187	0.188	0.188	0.232	0.232	0.233	0.269	0.269	0.27	0.309	0.31	0.312	0.355	0.356	0.357	0.404	0.407	0.409	0.456	0.462	0.464	0.502
817	0.003	0.003	0.004	0.003	0.004	0.004	0.011	0.011	0.011	0.026	0.026	0.026	0.048	0.048	0.048	0.063	0.063	0.063	0.095	0.094	0.094	0.12	0.12	0.12	0.146	0.146	0.146	0.185	0.185	0.185	0.23	0.229	0.23	0.266	0.266	0.266	0.305	0.305	0.306	0.35	0.351	0.353	0.398	0.402	0.403	0.449	0.455	0.458	0.496
818	0.004	0.004	0.004	0.004	0.004	0.004	0.012	0.011	0.012	0.026	0.026	0.027	0.047	0.047	0.047	0.062	0.062	0.062	0.093	0.093	0.093	0.118	0.118	0.118	0.144	0.144	0.144	0.183	0.182	0.182	0.226	0.226	0.226	0.261	0.261	0.261	0.301	0.301	0.303	0.345	0.346	0.347	0.393	0.395	0.396	0.443	0.449	0.451	0.488
819	0.004	0.003	0.004	0.003	0.004	0.004	0.011	0.012	0.011	0.025	0.025	0.025	0.046	0.046	0.046	0.061	0.061	0.061	0.091	0.091	0.091	0.116	0.116	0.116	0.141	0.141	0.142	0.179	0.178	0.179	0.221	0.222	0.222	0.256	0.257	0.257	0.295	0.296	0.298	0.339	0.34	0.341	0.386	0.389	0.391	0.436	0.442	0.443	0.481
820	0.003	0.004	0.004	0.004	0.004	0.004	0.011	0.011	0.011	0.025	0.025	0.025	0.045	0.045	0.045	0.06	0.06	0.06	0.089	0.09	0.09	0.114	0.113	0.113	0.138	0.138	0.139	0.176	0.176	0.176	0.218	0.218	0.218	0.253	0.253	0.253	0.29	0.292	0.292	0.334	0.335	0.336	0.38	0.383	0.385	0.429	0.434	0.437	0.473
821	0.003	0.004	0.004	0.004	0.004	0.004	0.011	0.011	0.011	0.025	0.024	0.025	0.045	0.045	0.045	0.059	0.059	0.059	0.088	0.088	0.088	0.112	0.111	0.112	0.136	0.136	0.137	0.173	0.172	0.173	0.215	0.215	0.214	0.248	0.248	0.249	0.286	0.287	0.288	0.328	0.33	0.331	0.374	0.377	0.379	0.423	0.427	0.43	0.466
822	0.003	0.003	0.003	0.004	0.004	0.003	0.01	0.01	0.011	0.024	0.024	0.024	0.043	0.044	0.044	0.057	0.058	0.058	0.086	0.086	0.086	0.11	0.109	0.11	0.134	0.133	0.134	0.17	0.17	0.17	0.21	0.211	0.211	0.244	0.244	0.245	0.281	0.282	0.284	0.323	0.325	0.325	0.368	0.371	0.372	0.416	0.422	0.423	0.459
823	0.003	0.003	0.003	0.003	0.004	0.003	0.01	0.01	0.01	0.023	0.023	0.024	0.043	0.043	0.044	0.056	0.057	0.057	0.085	0.085	0.085	0.108	0.108	0.108	0.132	0.132	0.132	0.167	0.167	0.168	0.207	0.207	0.207	0.241	0.241	0.241	0.277	0.278	0.279	0.319	0.32	0.321	0.363	0.365	0.367	0.409	0.415	0.417	0.453
824	0.003	0.003	0.003	0.004	0.003	0.003	0.011	0.01	0.01	0.023	0.023	0.023	0.042	0.042	0.042	0.057	0.056	0.056	0.083	0.084	0.084	0.106	0.106	0.106	0.13	0.13	0.13	0.164	0.164	0.165	0.204	0.204	0.205	0.237	0.237	0.238	0.273	0.274	0.275	0.314	0.316	0.316	0.357	0.36	0.362	0.404	0.41	0.411	0.446
825	0.003	0.004	0.003	0.003	0.004	0.004	0.01	0.01	0.01	0.023	0.023	0.023	0.042	0.042	0.041	0.055	0.055	0.054	0.082	0.082	0.082	0.105	0.104	0.105	0.127	0.128	0.127	0.161	0.161	0.162	0.2	0.2	0.202	0.233	0.233	0.234	0.27	0.269	0.271	0.309	0.31	0.311	0.352	0.355	0.357	0.398	0.404	0.406	0.439
826	0.003	0.003	0.004	0.003	0.003	0.004	0.01	0.01	0.01	0.022	0.023	0.022	0.042	0.041	0.041	0.054	0.054	0.054	0.081	0.081	0.081	0.102	0.103	0.103	0.125	0.125	0.125	0.159	0.159	0.159	0.198	0.198	0.198	0.23	0.23	0.23	0.265	0.265	0.267	0.305	0.306	0.307	0.347	0.35	0.351	0.393	0.398	0.4	0.433
827	0.003	0.003	0.004	0.004	0.004	0.004	0.01	0.01	0.011	0.022	0.022	0.023	0.041	0.04	0.04	0.054	0.053	0.054	0.08	0.079	0.08	0.101	0.101	0.101	0.124	0.124	0.124	0.157	0.157	0.157	0.195	0.195	0.195	0.227	0.227	0.227	0.261	0.262	0.263	0.301	0.302	0.302	0.342	0.344	0.346	0.387	0.392	0.394	0.428
828	0.004	0.003	0.004	0.004	0.003	0.004	0.01	0.01	0.009	0.022	0.022	0.022	0.04	0.04	0.04	0.052	0.053	0.052	0.078	0.077	0.078	0.1	0.1	0.1	0.122	0.121	0.122	0.154	0.154	0.154	0.192	0.192	0.192	0.222	0.223	0.223	0.257	0.258	0.259	0.296	0.297	0.298	0.337	0.34	0.341	0.382	0.386	0.389	0.422
829	0.003	0.003	0.003	0.003	0.004	0.004	0.01	0.01	0.01	0.021	0.022	0.022	0.039	0.039	0.039	0.051	0.051	0.052	0.077	0.077	0.077	0.098	0.097	0.098	0.119	0.119	0.12	0.152	0.152	0.152	0.189	0.188	0.189	0.219	0.219	0.22	0.253	0.254	0.255	0.292	0.292	0.293	0.332	0.334	0.335	0.375	0.381	0.383	0.415
830	0.003	0.004	0.004	0.004	0.004	0.004	0.01	0.01	0.01	0.021	0.021	0.021	0.039	0.039	0.039	0.051	0.051	0.051	0.076	0.076	0.076	0.096	0.097	0.096	0.117	0.117	0.118	0.15	0.149	0.15	0.186	0.185	0.185	0.216	0.216	0.217	0.249	0.25	0.251	0.288	0.289	0.289	0.327	0.33	0.331	0.37	0.376	0.378	0.409
831	0.003	0.003	0.004	0.003	0.003	0.004	0.01	0.009	0.01	0.021	0.021	0.021	0.038	0.038	0.038	0.05	0.05	0.05	0.075	0.075	0.074	0.095	0.095	0.095	0.115	0.116	0.116	0.147	0.147	0.147	0.182	0.183	0.184	0.213	0.213	0.213	0.246	0.247	0.248	0.283	0.284	0.285	0.322	0.325	0.326	0.365	0.369	0.372	0.403
832	0.003	0.003	0.004	0.004	0.004	0.004	0.01	0.009	0.009	0.02	0.021	0.021	0.038	0.037	0.037	0.049	0.049	0.049	0.074	0.073	0.074	0.093	0.093	0.094	0.114	0.113	0.114	0.145	0.144	0.145	0.179	0.18	0.18	0.209	0.209	0.21	0.241	0.242	0.244	0.279	0.28	0.281	0.317	0.32	0.321	0.359	0.364	0.366	0.397
833	0.003	0.004	0.004	0.004	0.003	0.004	0.009	0.009	0.01	0.02	0.02	0.021	0.037	0.037	0.037	0.049	0.048	0.049	0.072	0.072	0.072	0.092	0.092	0.092	0.112	0.112	0.112	0.142	0.142	0.142	0.177	0.177	0.177	0.206	0.206	0.206	0.237	0.239	0.24	0.275	0.276	0.276	0.312	0.315	0.316	0.353	0.358	0.361	0.391
834	0.003	0.003	0.004	0.004	0.003	0.004	0.01	0.01	0.009	0.02	0.02	0.02	0.036	0.036	0.036	0.047	0.047	0.048	0.071	0.071	0.071	0.09	0.09	0.09	0.11	0.11	0.11	0.14	0.14	0.14	0.174	0.174	0.174	0.202	0.203	0.203	0.234	0.235	0.236	0.271	0.271	0.272	0.308	0.311	0.312	0.348	0.353	0.355	0.386
835	0.003	0.003	0.004	0.003	0.003	0.004	0.009	0.009	0.009	0.02	0.02	0.021	0.035	0.036	0.035	0.046	0.047	0.046	0.07	0.069	0.07	0.089	0.089	0.089	0.108	0.108	0.108	0.138	0.138	0.138	0.172	0.172	0.171	0.199	0.2	0.199	0.231	0.231	0.232	0.267	0.267	0.269	0.304	0.306	0.306	0.343	0.348	0.35	0.38
836	0.003	0.003	0.004	0.003	0.004	0.004	0.009	0.009	0.009	0.019	0.019	0.02	0.035	0.035	0.035	0.046	0.046	0.046	0.069	0.068	0.069	0.087	0.087	0.087	0.106	0.107	0.106	0.135	0.135	0.136	0.169	0.168	0.168	0.196	0.197	0.197	0.227	0.228	0.229	0.262	0.263	0.264	0.299	0.302	0.303	0.338	0.343	0.345	0.374
837	0.003	0.003	0.003	0.003	0.004	0.003	0.009	0.009	0.009	0.02	0.019	0.02	0.034	0.034	0.034	0.045	0.046	0.046	0.068	0.067	0.068	0.086	0.086	0.086	0.104	0.105	0.105	0.133	0.133	0.134	0.166	0.166	0.166	0.193	0.194	0.193	0.224	0.224	0.225	0.259	0.26	0.26	0.293	0.298	0.298	0.334	0.337	0.34	0.369
838	0.003	0.004	0.004	0.004	0.004	0.004	0.009	0.009	0.009	0.019	0.019	0.02	0.034	0.034	0.034	0.045	0.045	0.045	0.067	0.067	0.067	0.085	0.085	0.084	0.103	0.104	0.104	0.132	0.131	0.132	0.163	0.164	0.164	0.191	0.191	0.191	0.221	0.222	0.222	0.254	0.256	0.257	0.29	0.293	0.295	0.329	0.334	0.336	0.364
839	0.004	0.004	0.004	0.004	0.004	0.004	0.009	0.009	0.009	0.018	0.019	0.019	0.034	0.033	0.034	0.043	0.044	0.044	0.065	0.066	0.065	0.083	0.083	0.083	0.102	0.102	0.102	0.129	0.129	0.13	0.161	0.161	0.161	0.188	0.188	0.188	0.217	0.218	0.219	0.251	0.252	0.253	0.286	0.289	0.29	0.324	0.328	0.331	0.359
840	0.003	0.003	0.003	0.003	0.004	0.004	0.009	0.009	0.009	0.018	0.018	0.019	0.033	0.033	0.033	0.044	0.043	0.043	0.065	0.064	0.065	0.082	0.081	0.082	0.1	0.1	0.1	0.127	0.127	0.127	0.159	0.158	0.159	0.185	0.184	0.185	0.214	0.215	0.216	0.247	0.247	0.249	0.282	0.285	0.286	0.32	0.324	0.326	0.354
841	0.003	0.003	0.004	0.004	0.004	0.004	0.008	0.009	0.009	0.018	0.018	0.018	0.032	0.032	0.032	0.042	0.043	0.043	0.063	0.064	0.063	0.081	0.081	0.081	0.099	0.099	0.098	0.125	0.125	0.125	0.157	0.156	0.156	0.181	0.182	0.182	0.211	0.211	0.212	0.243	0.244	0.245	0.278	0.281	0.282	0.315	0.319	0.321	0.348
842	0.003	0.003	0.004	0.003	0.003	0.003	0.008	0.008	0.009	0.018	0.018	0.018	0.032	0.032	0.032	0.042	0.042	0.042	0.062	0.062	0.063	0.08	0.079	0.079	0.097	0.096	0.097	0.123	0.123	0.124	0.154	0.154	0.154	0.179	0.179	0.179	0.207	0.208	0.209	0.24	0.241	0.241	0.273	0.276	0.277	0.31	0.314	0.316	0.343
843	0.003	0.003	0.003	0.003	0.003	0.003	0.007	0.008	0.009	0.017	0.017	0.018	0.031	0.031	0.031	0.041	0.041	0.041	0.062	0.061	0.061	0.078	0.078	0.077	0.094	0.096	0.095	0.12	0.121	0.121	0.15	0.15	0.151	0.176	0.175	0.176	0.204	0.204	0.205	0.236	0.236	0.238	0.269	0.272	0.273	0.305	0.309	0.311	0.338
844	0.003	0.003	0.004	0.003	0.003	0.003	0.008	0.009	0.008	0.017	0.017	0.018	0.031	0.031	0.031	0.04	0.04	0.04	0.06	0.06	0.06	0.077	0.077	0.076	0.093	0.094	0.093	0.119	0.119	0.119	0.148	0.148	0.149	0.173	0.173	0.174	0.201	0.202	0.202	0.232	0.232	0.234	0.265	0.267	0.268	0.3	0.304	0.307	0.333
845	0.003	0.003	0.003	0.003	0.003	0.003	0.008	0.008	0.008	0.017	0.017	0.017	0.03	0.03	0.03	0.04	0.04	0.04	0.059	0.059	0.059	0.075	0.075	0.076	0.092	0.092	0.092	0.117	0.117	0.118	0.146	0.146	0.146	0.171	0.17	0.171	0.197	0.198	0.199	0.229	0.229	0.23	0.262	0.264	0.265	0.296	0.3	0.302	0.328
846	0.003	0.003	0.003	0.003	0.003	0.003	0.008	0.008	0.008	0.017	0.016	0.016	0.03	0.03	0.029	0.039	0.039	0.039	0.058	0.058	0.059	0.074	0.074	0.074	0.09	0.09	0.09	0.115	0.115	0.116	0.144	0.144	0.144	0.168	0.167	0.168	0.194	0.195	0.196	0.225	0.225	0.226	0.257	0.259	0.26	0.291	0.296	0.297	0.323
847	0.003	0.003	0.003	0.003	0.003	0.003	0.007	0.008	0.007	0.016	0.017	0.017	0.029	0.029	0.029	0.039	0.039	0.039	0.057	0.057	0.058	0.072	0.072	0.073	0.089	0.089	0.089	0.113	0.114	0.114	0.141	0.141	0.142	0.165	0.165	0.165	0.191	0.192	0.193	0.222	0.223	0.222	0.253	0.254	0.256	0.287	0.291	0.293	0.318
848	0.003	0.004	0.003	0.003	0.004	0.004	0.008	0.008	0.008	0.016	0.016	0.018	0.029	0.029	0.029	0.038	0.039	0.038	0.057	0.057	0.057	0.072	0.073	0.072	0.089	0.088	0.088	0.112	0.112	0.113	0.14	0.139	0.141	0.163	0.163	0.163	0.188	0.189	0.19	0.219	0.219	0.219	0.249	0.252	0.253	0.283	0.287	0.288	0.312
849	0.003	0.003	0.003	0.003	0.004	0.003	0.008	0.008	0.008	0.016	0.016	0.016	0.029	0.029	0.028	0.037	0.037	0.038	0.056	0.055	0.056	0.071	0.071	0.071	0.086	0.086	0.087	0.11	0.109	0.11	0.137	0.138	0.138	0.16	0.16	0.16	0.185	0.186	0.186	0.215	0.215	0.216	0.245	0.247	0.249	0.278	0.282	0.284	0.309
850	0.003	0.003	0.003	0.003	0.003	0.003	0.007	0.008	0.008	0.015	0.016	0.016	0.028	0.028	0.029	0.037	0.036	0.037	0.055	0.054	0.054	0.07	0.07	0.069	0.085	0.085	0.085	0.108	0.108	0.108	0.135	0.135	0.135	0.157	0.157	0.158	0.183	0.183	0.184	0.211	0.212	0.213	0.242	0.244	0.244	0.274	0.278	0.28	0.304
851	0.004	0.003	0.003	0.003	0.004	0.004	0.008	0.008	0.008	0.016	0.016	0.016	0.028	0.028	0.028	0.037	0.037	0.037	0.054	0.055	0.055	0.069	0.069	0.069	0.084	0.084	0.084	0.107	0.107	0.107	0.134	0.133	0.133	0.156	0.155	0.156	0.18	0.181	0.181	0.208	0.21	0.21	0.238	0.241	0.242	0.271	0.275	0.277	0.3
852	0.003	0.003	0.003	0.003	0.003	0.003	0.007	0.008	0.008	0.015	0.015	0.016	0.028	0.028	0.027	0.036	0.036	0.036	0.054	0.054	0.054	0.068	0.068	0.068	0.082	0.082	0.084	0.105	0.104	0.105	0.131	0.131	0.131	0.153	0.152	0.154	0.178	0.178	0.18	0.206	0.206	0.207	0.235	0.238	0.238	0.266	0.27	0.272	0.294
853	0.003	0.003	0.003	0.003	0.004	0.003	0.007	0.008	0.007	0.015	0.015	0.016	0.027	0.026	0.027	0.035	0.035	0.035	0.052	0.052	0.053	0.066	0.067	0.067	0.081	0.082	0.082	0.103	0.103	0.103	0.128	0.129	0.13	0.15	0.151	0.151	0.174	0.174	0.176	0.201	0.202	0.203	0.231	0.232	0.235	0.262	0.266	0.268	0.29
854	0.003	0.002	0.003	0.003	0.003	0.003	0.006	0.007	0.007	0.015	0.015	0.015	0.026	0.026	0.026	0.033	0.034	0.035	0.051	0.051	0.051	0.065	0.065	0.066	0.079	0.08	0.08	0.101	0.101	0.102	0.127	0.126	0.127	0.148	0.148	0.149	0.171	0.173	0.174	0.198	0.199	0.201	0.228	0.23	0.23	0.259	0.262	0.263	0.286
855	0.003	0.003	0.003	0.003	0.003	0.003	0.007	0.007	0.006	0.014	0.014	0.014	0.026	0.027	0.026	0.034	0.034	0.034	0.051	0.051	0.051	0.064	0.064	0.064	0.079	0.078	0.079	0.1	0.101	0.1	0.125	0.125	0.126	0.145	0.146	0.146	0.169	0.17	0.172	0.196	0.197	0.197	0.223	0.226	0.228	0.255	0.258	0.261	0.283
856	0.002	0.003	0.003	0.003	0.003	0.003	0.008	0.008	0.007	0.015	0.015	0.015	0.026	0.026	0.026	0.034	0.034	0.034	0.051	0.051	0.05	0.064	0.065	0.064	0.078	0.078	0.077	0.099	0.099	0.1	0.123	0.123	0.125	0.144	0.144	0.145	0.166	0.168	0.168	0.193	0.194	0.194	0.221	0.224	0.224	0.251	0.255	0.256	0.278
857	0.003	0.003	0.003	0.002	0.003	0.003	0.006	0.007	0.007	0.014	0.014	0.015	0.025	0.026	0.025	0.034	0.034	0.033	0.05	0.05	0.05	0.063	0.063	0.063	0.077	0.077	0.077	0.098	0.098	0.097	0.121	0.121	0.122	0.14	0.142	0.142	0.164	0.165	0.166	0.191	0.191	0.193	0.218	0.221	0.221	0.247	0.252	0.254	0.274
858	0.002	0.004	0.003	0.003	0.003	0.003	0.006	0.007	0.007	0.014	0.014	0.014	0.025	0.025	0.025	0.033	0.032	0.032	0.049	0.049	0.049	0.062	0.062	0.062	0.076	0.076	0.076	0.096	0.096	0.097	0.12	0.12	0.12	0.14	0.139	0.141	0.162	0.163	0.163	0.188	0.188	0.189	0.215	0.218	0.217	0.244	0.248	0.249	0.271
859	0.003	0.004	0.004	0.003	0.003	0.003	0.008	0.007	0.008	0.014	0.015	0.015	0.025	0.026	0.026	0.034	0.033	0.033	0.049	0.049	0.049	0.062	0.062	0.062	0.075	0.075	0.076	0.096	0.096	0.096	0.119	0.118	0.12	0.138	0.139	0.139	0.161	0.161	0.162	0.186	0.186	0.187	0.212	0.215	0.215	0.241	0.245	0.247	0.267
860	0.003	0.003	0.003	0.002	0.003	0.003	0.007	0.008	0.007	0.014	0.014	0.014	0.024	0.024	0.025	0.032	0.032	0.031	0.048	0.048	0.048	0.061	0.06	0.06	0.073	0.074	0.074	0.093	0.094	0.093	0.117	0.117	0.117	0.136	0.135	0.136	0.157	0.158	0.16	0.183	0.183	0.184	0.209	0.211	0.212	0.238	0.241	0.244	0.263
861	0.003	0.003	0.003	0.002	0.003	0.002	0.005	0.006	0.007	0.013	0.013	0.015	0.024	0.024	0.024	0.032	0.032	0.031	0.046	0.047	0.047	0.059	0.059	0.061	0.073	0.072	0.073	0.092	0.092	0.092	0.114	0.115	0.115	0.134	0.133	0.134	0.155	0.154	0.158	0.181	0.18	0.182	0.206	0.207	0.209	0.233	0.237	0.239	0.259
862	0.003	0.004	0.003	0.002	0.003	0.003	0.007	0.007	0.006	0.013	0.013	0.013	0.024	0.024	0.024	0.032	0.032	0.032	0.046	0.047	0.048	0.059	0.059	0.059	0.073	0.072	0.072	0.091	0.091	0.091	0.114	0.113	0.113	0.132	0.132	0.133	0.153	0.154	0.155	0.178	0.179	0.18	0.204	0.204	0.206	0.23	0.233	0.236	0.256
863	0.003	0.003	0.003	0.004	0.003	0.003	0.007	0.007	0.006	0.013	0.014	0.014	0.024	0.024	0.024	0.031	0.03	0.031	0.047	0.045	0.047	0.058	0.058	0.058	0.071	0.072	0.071	0.091	0.091	0.09	0.113	0.112	0.112	0.131	0.13	0.13	0.152	0.152	0.153	0.175	0.176	0.176	0.2	0.202	0.204	0.228	0.23	0.232	0.252
864	0.003	0.003	0.003	0.003	0.003	0.003	0.006	0.006	0.006	0.013	0.013	0.013	0.024	0.023	0.024	0.03	0.029	0.031	0.044	0.046	0.044	0.058	0.058	0.057	0.069	0.069	0.07	0.088	0.088	0.088	0.11	0.11	0.111	0.129	0.128	0.129	0.148	0.15	0.15	0.172	0.173	0.175	0.198	0.198	0.2	0.223	0.227	0.229	0.249
865	0.003	0.004	0.003	0.003	0.003	0.003	0.007	0.006	0.007	0.012	0.015	0.014	0.023	0.023	0.023	0.031	0.03	0.03	0.045	0.046	0.045	0.058	0.057	0.057	0.07	0.069	0.069	0.088	0.09	0.088	0.111	0.11	0.11	0.128	0.128	0.127	0.148	0.149	0.149	0.17	0.172	0.172	0.195	0.197	0.198	0.22	0.224	0.226	0.245
866	0.002	0.002	0.004	0.003	0.004	0.003	0.007	0.006	0.007	0.014	0.013	0.015	0.023	0.023	0.024	0.031	0.031	0.031	0.044	0.045	0.045	0.057	0.057	0.057	0.069	0.069	0.069	0.087	0.087	0.087	0.109	0.109	0.109	0.127	0.125	0.126	0.146	0.145	0.147	0.17	0.17	0.169	0.193	0.195	0.196	0.217	0.223	0.224	0.244
867	0.003	0.004	0.004	0.002	0.004	0.004	0.007	0.007	0.007	0.014	0.013	0.015	0.023	0.022	0.023	0.029	0.03	0.03	0.046	0.045	0.045	0.055	0.057	0.055	0.069	0.068	0.068	0.086	0.086	0.087	0.107	0.107	0.107	0.123	0.125	0.125	0.143	0.144	0.146	0.167	0.168	0.166	0.191	0.193	0.193	0.217	0.22	0.221	0.239
868	0.003	0.004	0.003	0.003	0.003	0.003	0.006	0.008	0.006	0.014	0.014	0.014	0.023	0.022	0.023	0.029	0.029	0.031	0.045	0.044	0.044	0.054	0.055	0.055	0.068	0.066	0.067	0.086	0.085	0.085	0.106	0.105	0.106	0.122	0.124	0.123	0.142	0.142	0.144	0.165	0.166	0.166	0.187	0.191	0.192	0.213	0.216	0.218	0.236
869	0.003	0.003	0.004	0.003	0.004	0.004	0.007	0.007	0.007	0.012	0.013	0.013	0.023	0.022	0.023	0.029	0.029	0.03	0.045	0.044	0.044	0.055	0.055	0.055	0.067	0.066	0.067	0.085	0.084	0.085	0.104	0.106	0.105	0.122	0.121	0.122	0.141	0.142	0.142	0.164	0.162	0.164	0.187	0.187	0.189	0.211	0.214	0.215	0.232
870	0.003	0.002	0.004	0.004	0.003	0.002	0.006	0.006	0.006	0.012	0.012	0.013	0.023	0.022	0.022	0.029	0.028	0.029	0.043	0.044	0.043	0.054	0.054	0.055	0.066	0.065	0.065	0.083	0.083	0.082	0.104	0.103	0.104	0.119	0.12	0.122	0.138	0.138	0.14	0.16	0.161	0.162	0.183	0.184	0.185	0.208	0.211	0.212	0.23
871	0.002	0.003	0.004	0.003	0.002	0.002	0.005	0.005	0.006	0.012	0.012	0.014	0.023	0.023	0.021	0.028	0.03	0.029	0.041	0.041	0.043	0.053	0.054	0.054	0.066	0.065	0.065	0.082	0.082	0.082	0.102	0.102	0.102	0.117	0.119	0.119	0.138	0.137	0.138	0.158	0.159	0.159	0.181	0.182	0.183	0.206	0.209	0.208	0.228
872	0.002	0.003	0.003	0.003	0.003	0.004	0.006	0.006	0.007	0.013	0.012	0.014	0.02	0.021	0.024	0.03	0.028	0.028	0.042	0.042	0.043	0.053	0.053	0.053	0.065	0.063	0.065	0.082	0.08	0.082	0.101	0.101	0.102	0.116	0.118	0.118	0.136	0.136	0.136	0.157	0.157	0.157	0.179	0.181	0.181	0.202	0.205	0.208	0.223
873	0.002	0.004	0.003	0.003	0.004	0.005	0.007	0.007	0.006	0.013	0.013	0.011	0.021	0.021	0.024	0.029	0.029	0.028	0.043	0.043	0.042	0.054	0.054	0.054	0.064	0.063	0.064	0.081	0.081	0.083	0.1	0.102	0.1	0.116	0.116	0.117	0.133	0.135	0.136	0.154	0.156	0.156	0.177	0.177	0.18	0.2	0.203	0.204	0.223
874	0.004	0.004	0.004	0.003	0.003	0.003	0.007	0.006	0.006	0.013	0.014	0.012	0.022	0.022	0.022	0.029	0.029	0.028	0.041	0.041	0.041	0.053	0.052	0.054	0.064	0.064	0.064	0.08	0.079	0.08	0.102	0.101	0.1	0.116	0.116	0.116	0.134	0.133	0.134	0.153	0.154	0.155	0.176	0.178	0.177	0.198	0.2	0.202	0.219
875	0.003	0.002	0.005	0.004	0.004	0.002	0.007	0.007	0.007	0.014	0.014	0.014	0.022	0.023	0.023	0.028	0.028	0.029	0.042	0.042	0.042	0.054	0.052	0.052	0.063	0.062	0.064	0.079	0.08	0.081	0.098	0.1	0.099	0.115	0.113	0.115	0.133	0.132	0.134	0.152	0.152	0.152	0.171	0.173	0.174	0.193	0.199	0.199	0.216
876	0.003	0.005	0.004	0.003	0.003	0.003	0.005	0.007	0.007	0.013	0.012	0.012	0.021	0.022	0.021	0.029	0.028	0.029	0.041	0.043	0.042	0.051	0.05	0.051	0.064	0.064	0.063	0.079	0.078	0.081	0.096	0.098	0.096	0.112	0.112	0.114	0.129	0.132	0.132	0.149	0.15	0.15	0.17	0.171	0.173	0.192	0.195	0.198	0.212
877	0.004	0.005	0.004	0.005	0.004	0.002	0.009	0.007	0.006	0.012	0.014	0.013	0.021	0.023	0.023	0.031	0.029	0.029	0.04	0.042	0.042	0.052	0.051	0.052	0.061	0.063	0.062	0.078	0.079	0.079	0.097	0.096	0.098	0.111	0.113	0.113	0.128	0.129	0.13	0.148	0.149	0.15	0.167	0.17	0.173	0.189	0.193	0.195	0.211
878	0.006	0.005	0.003	0.004	0.004	0.004	0.008	0.008	0.009	0.013	0.012	0.014	0.021	0.022	0.022	0.028	0.029	0.027	0.042	0.039	0.041	0.053	0.052	0.052	0.061	0.062	0.062	0.079	0.079	0.079	0.094	0.095	0.097	0.111	0.109	0.11	0.127	0.128	0.128	0.147	0.147	0.149	0.165	0.17	0.17	0.188	0.191	0.194	0.209
879	0.004	0.004	0.004	0.005	0.004	0.002	0.005	0.004	0.005	0.013	0.015	0.013	0.021	0.021	0.022	0.027	0.026	0.029	0.039	0.04	0.039	0.051	0.05	0.052	0.064	0.06	0.062	0.078	0.077	0.078	0.093	0.096	0.095	0.11	0.111	0.109	0.124	0.125	0.129	0.144	0.144	0.144	0.163	0.166	0.167	0.185	0.189	0.19	0.206
880	0.003	0.001	0.003	0.002	0.001	0.002	0.003	0.004	0.003	0.007	0.009	0.013	0.018	0.018	0.019	0.026	0.027	0.026	0.04	0.037	0.037	0.047	0.051	0.048	0.058	0.059	0.06	0.074	0.075	0.071	0.091	0.091	0.091	0.106	0.108	0.107	0.122	0.123	0.124	0.142	0.141	0.144	0.16	0.163	0.163	0.18	0.185	0.187	0.202
881	0.001	0.001	0.002	0.004	0.001	0	0.004	0.004	0.005	0.01	0.009	0.012	0.018	0.018	0.018	0.024	0.024	0.025	0.039	0.037	0.038	0.047	0.049	0.049	0.057	0.058	0.058	0.073	0.072	0.073	0.09	0.091	0.09	0.103	0.105	0.105	0.12	0.122	0.122	0.14	0.142	0.141	0.159	0.16	0.16	0.179	0.181	0.184	0.199
882	0	0.002	0.002	0.001	0.003	0	0.005	0.003	0.004	0.011	0.009	0.01	0.021	0.016	0.018	0.027	0.026	0.023	0.039	0.038	0.038	0.046	0.046	0.047	0.06	0.057	0.057	0.075	0.072	0.073	0.089	0.091	0.089	0.104	0.104	0.103	0.122	0.119	0.121	0.137	0.14	0.14	0.159	0.16	0.159	0.176	0.18	0.182	0.197
883	0.001	0.005	0.002	0.001	0.003	0.003	0.006	0.005	0.006	0.01	0.012	0.012	0.019	0.021	0.019	0.027	0.028	0.027	0.041	0.04	0.041	0.048	0.05	0.051	0.058	0.061	0.056	0.074	0.074	0.074	0.088	0.091	0.089	0.102	0.104	0.107	0.117	0.119	0.118	0.139	0.139	0.139	0.157	0.158	0.16	0.177	0.179	0.182	0.196
884	0.007	0.003	0.003	0.001	0.004	0.002	0.006	0.006	0.004	0.012	0.012	0.009	0.016	0.021	0.021	0.026	0.027	0.026	0.037	0.039	0.041	0.048	0.045	0.047	0.056	0.06	0.059	0.073	0.072	0.074	0.091	0.09	0.088	0.104	0.106	0.104	0.119	0.12	0.119	0.138	0.137	0.139	0.156	0.159	0.154	0.174	0.177	0.178	0.192
885	0.003	0.004	0.001	0.002	0.004	0.004	0.006	0.005	0.005	0.01	0.008	0.011	0.019	0.019	0.019	0.023	0.026	0.025	0.039	0.038	0.038	0.047	0.047	0.047	0.059	0.059	0.059	0.07	0.072	0.074	0.089	0.086	0.09	0.105	0.104	0.102	0.116	0.117	0.121	0.136	0.136	0.135	0.155	0.155	0.155	0.17	0.175	0.177	0.19
886	0.004	0.005	0.005	0.007	0.007	0.007	0.005	0.009	0.006	0.01	0.014	0.014	0.02	0.024	0.021	0.027	0.028	0.028	0.035	0.041	0.04	0.048	0.049	0.049	0.058	0.057	0.058	0.074	0.074	0.075	0.089	0.093	0.091	0.101	0.105	0.104	0.117	0.12	0.12	0.138	0.137	0.136	0.155	0.153	0.154	0.174	0.176	0.179	0.19
887	0.002	0.005	0.003	0.003	0.001	0.002	0.007	0.008	0.004	0.012	0.012	0.015	0.018	0.022	0.02	0.025	0.027	0.025	0.036	0.041	0.038	0.049	0.047	0.047	0.06	0.056	0.058	0.075	0.071	0.075	0.089	0.089	0.092	0.103	0.103	0.104	0.114	0.119	0.118	0.134	0.133	0.137	0.152	0.156	0.155	0.169	0.174	0.177	0.19
888	-0.003	0.005	0.004	0.003	0.002	0.001	0.007	0.008	0.005	0.015	0.01	0.012	0.018	0.018	0.02	0.023	0.023	0.025	0.039	0.037	0.04	0.048	0.047	0.046	0.057	0.06	0.058	0.07	0.072	0.073	0.088	0.087	0.087	0.101	0.101	0.103	0.119	0.118	0.116	0.131	0.134	0.135	0.146	0.154	0.153	0.167	0.17	0.171	0.187
889	0.002	0.008	0.003	0.006	0.006	0.003	0.006	0.005	0.01	0.015	0.014	0.014	0.019	0.023	0.023	0.026	0.029	0.027	0.036	0.04	0.04	0.048	0.05	0.049	0.059	0.058	0.062	0.074	0.075	0.072	0.088	0.09	0.088	0.105	0.101	0.1	0.116	0.12	0.113	0.135	0.133	0.133	0.149	0.151	0.152	0.169	0.171	0.172	0.189
890	0.005	0.007	0.001	0.003	0.004	0.004	0.005	0.007	0.005	0.013	0.012	0.011	0.021	0.022	0.021	0.029	0.027	0.029	0.036	0.041	0.039	0.05	0.044	0.047	0.059	0.059	0.061	0.073	0.072	0.073	0.089	0.091	0.089	0.106	0.105	0.103	0.117	0.117	0.118	0.134	0.134	0.135	0.149	0.149	0.152	0.168	0.172	0.171	0.185
891	0.003	0.006	0.001	0.005	-0.001	0.001	0.001	0.002	0.004	0.011	0.01	0.01	0.02	0.017	0.02	0.023	0.03	0.024	0.035	0.037	0.039	0.049	0.047	0.047	0.056	0.054	0.055	0.066	0.065	0.07	0.087	0.083	0.083	0.098	0.098	0.098	0.115	0.113	0.119	0.129	0.129	0.129	0.147	0.145	0.148	0.163	0.167	0.166	0.179
892	0.009	0.005	0.002	0.001	0.003	0.001	0.006	0.004	0.004	0.007	0.008	0.01	0.018	0.018	0.021	0.025	0.025	0.025	0.04	0.036	0.035	0.045	0.044	0.044	0.053	0.056	0.057	0.075	0.073	0.073	0.088	0.084	0.088	0.096	0.098	0.096	0.113	0.111	0.116	0.129	0.127	0.13	0.145	0.146	0.143	0.162	0.163	0.166	0.175
893	0.003	0.004	0.005	0.001	0.005	0.001	0.008	0.006	0.008	0.01	0.01	0.011	0.017	0.019	0.022	0.028	0.024	0.025	0.035	0.039	0.037	0.041	0.046	0.043	0.055	0.058	0.056	0.071	0.071	0.072	0.086	0.088	0.088	0.1	0.102	0.103	0.111	0.111	0.113	0.126	0.13	0.129	0.141	0.147	0.147	0.163	0.164	0.166	0.176
894	0.003	0.002	0.003	-0.001	0.002	0.004	0.009	0.004	0.004	0.017	0.01	0.016	0.019	0.019	0.021	0.027	0.026	0.022	0.034	0.039	0.04	0.052	0.043	0.049	0.054	0.056	0.057	0.07	0.07	0.071	0.086	0.084	0.086	0.1	0.1	0.096	0.11	0.111	0.113	0.129	0.127	0.127	0.14	0.147	0.146	0.165	0.166	0.162	0.183
895	0.001	0.005	0.005	0	0.007	0.003	0.006	0.003	0.008	0.011	0.012	0.013	0.017	0.02	0.026	0.027	0.023	0.026	0.035	0.035	0.039	0.053	0.041	0.048	0.059	0.054	0.058	0.068	0.069	0.069	0.081	0.086	0.087	0.097	0.097	0.095	0.113	0.111	0.112	0.123	0.128	0.126	0.146	0.143	0.145	0.158	0.157	0.162	0.179
896	0.003	-0.003	0.004	-0.003	0	0	0.005	0.004	0.007	0.005	0.01	0.008	0.017	0.017	0.018	0.027	0.028	0.024	0.033	0.033	0.032	0.047	0.038	0.046	0.053	0.056	0.049	0.071	0.067	0.066	0.08	0.084	0.084	0.095	0.095	0.091	0.108	0.112	0.107	0.123	0.127	0.126	0.137	0.142	0.141	0.157	0.156	0.161	0.172
897	0.006	0.001	0.001	0.004	-0.001	0.004	0.008	0.006	0.004	0.013	0.021	0.014	0.019	0.023	0.023	0.025	0.023	0.025	0.035	0.036	0.04	0.047	0.048	0.045	0.053	0.061	0.058	0.073	0.068	0.068	0.085	0.081	0.083	0.103	0.096	0.096	0.11	0.107	0.108	0.125	0.129	0.128	0.141	0.146	0.144	0.162	0.16	0.16	0.175
898	0.005	0.009	0.002	0.004	0.001	0.004	0.007	0.007	0.002	0.009	0.008	0.014	0.026	0.023	0.022	0.026	0.032	0.028	0.039	0.036	0.039	0.049	0.048	0.045	0.052	0.055	0.059	0.071	0.07	0.069	0.086	0.088	0.089	0.096	0.097	0.095	0.107	0.111	0.11	0.127	0.129	0.126	0.144	0.148	0.141	0.154	0.159	0.164	0.17
899	-0.001	-0.005	-0.002	-0.006	0.004	0.002	0.007	0.002	0.005	0.011	0.008	0.012	0.014	0.02	0.011	0.02	0.019	0.028	0.036	0.04	0.034	0.049	0.046	0.044	0.052	0.054	0.054	0.065	0.065	0.062	0.08	0.086	0.079	0.097	0.089	0.102	0.105	0.11	0.109	0.124	0.12	0.119	0.134	0.139	0.135	0.145	0.157	0.156	0.169
900	-0.003	-0.001	0.001	0.007	-0.001	-0.002	0.002	0.001	0.005	0.011	0.005	0.01	0.015	0.019	0.021	0.021	0.029	0.02	0.029	0.034	0.032	0.045	0.044	0.048	0.053	0.056	0.044	0.066	0.07	0.071	0.09	0.083	0.086	0.091	0.096	0.097	0.106	0.108	0.11	0.124	0.125	0.123	0.134	0.138	0.145	0.153	0.153	0.158	0.165
[truncated: 8 more columns]
