# Supplementary material for: Thermodynamic Modeling of Poorly Complexing Metals in Concentrated Electrolyte Solutions: An X-Ray Absorption and UV-Vis Spectroscopic Study of Ni(II) in the NiCl2-MgCl2-H2O System
Source: PLoS One. 2015 Apr 17;10(4):e0119805. doi: 10.1371/journal.pone.0119805 (PMC4401718; doi:10.1371/journal.pone.0119805)
Supplement: S10 Table — (XLS) [file pone.0119805.s010.xls]

## Sheet: Sheet1
Wavelength(nm)	1	2	3	4	5	6	7	8	9	10	11	12	13	14	15	16	17	18	19	20	21	22	23
200	1.767	2.653	3.274	3.402	3.972	4.817	5	5	5	5	5	5	5	5	5	5	5	5	5	5	5	5	5
201	1.308	2.007	2.577	2.641	3.274	4.119	4.817	5	5	5	5	5	5	5	5	5	5	5	5	5	5	5	5
202	0.948	1.471	1.917	1.968	2.513	3.437	3.864	4.34	5	5	5	5	5	5	5	5	5	5	5	5	5	5	5
203	0.718	1.117	1.464	1.503	1.931	2.727	3.174	3.539	4.34	5	5	5	5	5	5	5	5	5	5	5	5	5	5
204	0.546	0.848	1.112	1.143	1.472	2.108	2.492	2.83	3.641	4.817	5	5	5	5	5	5	5	5	5	5	5	5	5
205	0.426	0.657	0.859	0.885	1.139	1.641	1.96	2.246	2.954	3.67	4.34	5	5	5	5	5	5	5	5	5	5	5	5
206	0.34	0.522	0.679	0.699	0.9	1.301	1.565	1.807	2.409	3.038	3.587	4.516	5	5	5	5	5	5	5	5	5	5	5
207	0.276	0.418	0.541	0.558	0.715	1.037	1.248	1.452	1.964	2.518	2.998	3.818	5	5	5	5	5	5	5	5	5	5	5
208	0.228	0.342	0.44	0.452	0.581	0.841	1.013	1.18	1.614	2.097	2.516	3.215	4.215	5	5	5	5	5	5	5	5	5	5
209	0.19	0.284	0.359	0.368	0.472	0.684	0.824	0.961	1.326	1.749	2.112	2.723	3.539	4.516	5	5	5	5	5	5	5	5	5
210	0.159	0.238	0.3	0.306	0.39	0.567	0.682	0.796	1.107	1.472	1.791	2.332	3.076	3.641	5	5	5	5	5	5	5	5	5
211	0.135	0.2	0.252	0.255	0.323	0.468	0.566	0.661	0.922	1.234	1.512	1.99	2.653	3.154	4.516	5	5	5	5	5	5	5	5
212	0.115	0.169	0.212	0.214	0.271	0.39	0.471	0.553	0.772	1.04	1.276	1.698	2.276	2.72	3.818	5	5	5	5	5	5	5	5
213	0.097	0.142	0.178	0.18	0.226	0.325	0.391	0.46	0.645	0.871	1.074	1.435	1.943	2.325	3.205	5	5	5	5	5	5	5	5
214	0.084	0.122	0.15	0.151	0.191	0.273	0.328	0.385	0.542	0.734	0.907	1.217	1.66	2	2.779	4.34	5	5	5	5	5	5	5
215	0.071	0.103	0.127	0.128	0.161	0.23	0.275	0.323	0.455	0.619	0.765	1.031	1.418	1.715	2.391	3.703	5	5	5	5	5	5	5
216	0.061	0.088	0.108	0.108	0.135	0.194	0.232	0.271	0.381	0.522	0.645	0.872	1.204	1.464	2.059	3.227	5	5	5	5	5	5	5
217	0.052	0.076	0.092	0.091	0.114	0.163	0.195	0.228	0.32	0.439	0.547	0.737	1.02	1.244	1.771	2.791	4.34	5	5	5	5	5	5
218	0.045	0.066	0.079	0.078	0.096	0.138	0.164	0.192	0.27	0.368	0.461	0.624	0.866	1.059	1.517	2.415	3.613	5	5	5	5	5	5
219	0.039	0.056	0.068	0.066	0.081	0.116	0.138	0.161	0.226	0.309	0.385	0.527	0.732	0.895	1.291	2.079	3.109	5	5	5	5	5	5
220	0.035	0.049	0.058	0.056	0.069	0.097	0.116	0.136	0.191	0.261	0.324	0.446	0.622	0.763	1.104	1.795	2.716	5	5	5	5	5	5
221	0.03	0.042	0.05	0.048	0.059	0.083	0.098	0.114	0.16	0.219	0.273	0.374	0.526	0.645	0.938	1.539	2.357	4.119	5	5	5	5	5
222	0.026	0.036	0.043	0.041	0.05	0.071	0.082	0.096	0.135	0.185	0.23	0.315	0.445	0.55	0.802	1.323	2.04	3.419	4.516	5	5	5	5
223	0.023	0.032	0.037	0.036	0.043	0.06	0.07	0.081	0.113	0.156	0.194	0.267	0.377	0.467	0.684	1.14	1.772	3.018	3.864	5	5	5	5
224	0.021	0.029	0.032	0.031	0.037	0.051	0.06	0.069	0.095	0.131	0.164	0.225	0.318	0.394	0.583	0.979	1.533	2.641	3.34	5	5	5	5
225	0.019	0.025	0.029	0.027	0.032	0.044	0.051	0.059	0.081	0.111	0.138	0.191	0.27	0.335	0.498	0.843	1.329	2.307	2.92	5	5	5	5
226	0.017	0.022	0.025	0.024	0.028	0.038	0.043	0.05	0.068	0.093	0.116	0.159	0.227	0.282	0.419	0.718	1.142	1.992	2.557	4.119	5	5	5
227	0.015	0.02	0.022	0.021	0.024	0.033	0.037	0.043	0.058	0.079	0.098	0.135	0.192	0.239	0.357	0.615	0.986	1.73	2.237	3.613	5	5	5
228	0.014	0.018	0.02	0.019	0.021	0.029	0.032	0.037	0.05	0.067	0.083	0.114	0.163	0.203	0.304	0.529	0.853	1.499	1.966	3.164	5	5	5
229	0.013	0.016	0.018	0.016	0.019	0.026	0.028	0.032	0.043	0.057	0.071	0.097	0.138	0.172	0.26	0.452	0.737	1.295	1.721	2.804	5	5	5
230	0.012	0.015	0.016	0.015	0.017	0.022	0.025	0.028	0.037	0.049	0.061	0.083	0.117	0.147	0.221	0.387	0.634	1.119	1.504	2.47	4.34	5	5
231	0.011	0.013	0.015	0.013	0.015	0.02	0.022	0.024	0.032	0.043	0.052	0.071	0.1	0.125	0.189	0.333	0.549	0.964	1.316	2.181	3.703	5	5
232	0.01	0.012	0.013	0.012	0.014	0.018	0.019	0.022	0.028	0.037	0.045	0.061	0.085	0.107	0.161	0.286	0.473	0.831	1.149	1.921	3.299	5	5
233	0.01	0.012	0.012	0.011	0.013	0.016	0.017	0.019	0.025	0.033	0.039	0.052	0.072	0.09	0.137	0.243	0.405	0.708	0.994	1.677	2.925	5	5
234	0.009	0.011	0.011	0.01	0.011	0.015	0.016	0.017	0.022	0.029	0.034	0.045	0.062	0.078	0.117	0.208	0.348	0.608	0.865	1.472	2.577	5	5
235	0.008	0.01	0.011	0.01	0.01	0.013	0.014	0.015	0.019	0.025	0.03	0.039	0.054	0.066	0.1	0.178	0.298	0.52	0.751	1.285	2.274	4.119	5
236	0.008	0.009	0.01	0.009	0.009	0.012	0.013	0.014	0.017	0.022	0.026	0.034	0.046	0.057	0.085	0.152	0.256	0.441	0.648	1.124	2.004	3.587	5
237	0.008	0.009	0.009	0.008	0.009	0.011	0.012	0.013	0.016	0.02	0.023	0.03	0.04	0.049	0.072	0.13	0.22	0.375	0.56	0.977	1.765	3.145	5
238	0.007	0.009	0.009	0.008	0.008	0.011	0.011	0.012	0.014	0.017	0.02	0.026	0.034	0.042	0.062	0.11	0.187	0.317	0.48	0.847	1.544	2.787	5
239	0.007	0.008	0.008	0.007	0.008	0.01	0.01	0.011	0.012	0.015	0.018	0.022	0.029	0.036	0.053	0.094	0.16	0.271	0.414	0.736	1.356	2.474	5
240	0.007	0.008	0.008	0.007	0.007	0.009	0.009	0.009	0.011	0.013	0.015	0.019	0.025	0.03	0.044	0.079	0.136	0.23	0.357	0.64	1.19	2.195	5
241	0.006	0.008	0.007	0.006	0.007	0.008	0.008	0.008	0.009	0.012	0.013	0.016	0.021	0.026	0.037	0.067	0.115	0.194	0.307	0.555	1.039	1.941	3.972
242	0.006	0.007	0.007	0.006	0.006	0.008	0.007	0.008	0.009	0.011	0.012	0.014	0.018	0.022	0.032	0.057	0.099	0.167	0.268	0.486	0.92	1.734	3.539
243	0.006	0.007	0.007	0.006	0.006	0.008	0.007	0.007	0.008	0.01	0.011	0.013	0.016	0.019	0.028	0.049	0.084	0.142	0.232	0.424	0.81	1.54	3.145
244	0.006	0.007	0.007	0.006	0.006	0.007	0.006	0.007	0.007	0.009	0.009	0.011	0.014	0.017	0.024	0.042	0.072	0.122	0.201	0.37	0.713	1.373	2.825
245	0.006	0.006	0.007	0.005	0.006	0.007	0.006	0.006	0.007	0.008	0.008	0.01	0.012	0.014	0.021	0.036	0.062	0.104	0.175	0.323	0.63	1.224	2.547
246	0.006	0.007	0.006	0.005	0.006	0.006	0.006	0.006	0.007	0.008	0.008	0.009	0.011	0.013	0.018	0.031	0.054	0.09	0.151	0.282	0.555	1.086	2.281
247	0.005	0.006	0.006	0.005	0.005	0.006	0.006	0.006	0.006	0.007	0.007	0.008	0.01	0.011	0.016	0.027	0.046	0.077	0.131	0.247	0.486	0.959	2.04
248	0.005	0.006	0.006	0.005	0.005	0.006	0.005	0.005	0.005	0.006	0.007	0.008	0.008	0.01	0.014	0.023	0.04	0.066	0.113	0.215	0.426	0.848	1.82
249	0.005	0.006	0.006	0.005	0.005	0.006	0.005	0.005	0.005	0.006	0.006	0.007	0.008	0.009	0.013	0.02	0.035	0.057	0.098	0.186	0.371	0.743	1.613
250	0.005	0.006	0.006	0.005	0.005	0.006	0.005	0.005	0.005	0.006	0.006	0.007	0.008	0.009	0.011	0.018	0.03	0.049	0.084	0.161	0.324	0.652	1.426
251	0.005	0.006	0.006	0.005	0.005	0.005	0.005	0.005	0.005	0.006	0.006	0.006	0.007	0.008	0.01	0.016	0.026	0.042	0.073	0.138	0.282	0.571	1.257
252	0.005	0.006	0.006	0.004	0.004	0.005	0.005	0.005	0.005	0.005	0.006	0.006	0.007	0.007	0.009	0.014	0.023	0.036	0.062	0.118	0.242	0.493	1.097
253	0.005	0.006	0.006	0.005	0.005	0.006	0.005	0.005	0.005	0.006	0.006	0.006	0.006	0.007	0.009	0.012	0.02	0.032	0.054	0.102	0.209	0.427	0.961
254	0.004	0.006	0.006	0.004	0.004	0.005	0.005	0.005	0.005	0.006	0.005	0.006	0.006	0.007	0.008	0.011	0.018	0.027	0.047	0.087	0.18	0.369	0.838
255	0.005	0.006	0.005	0.004	0.004	0.005	0.004	0.005	0.005	0.005	0.005	0.006	0.006	0.006	0.007	0.01	0.016	0.024	0.041	0.076	0.155	0.32	0.731
256	0.004	0.006	0.006	0.004	0.004	0.005	0.004	0.004	0.005	0.005	0.005	0.006	0.005	0.006	0.007	0.009	0.014	0.021	0.036	0.065	0.133	0.277	0.635
257	0.004	0.006	0.006	0.004	0.004	0.005	0.004	0.004	0.004	0.005	0.005	0.006	0.005	0.006	0.007	0.009	0.013	0.019	0.031	0.056	0.114	0.237	0.548
258	0.004	0.006	0.006	0.004	0.004	0.005	0.004	0.004	0.004	0.005	0.005	0.006	0.005	0.006	0.007	0.008	0.012	0.017	0.028	0.049	0.098	0.204	0.474
259	0.004	0.006	0.006	0.004	0.004	0.005	0.004	0.004	0.004	0.005	0.005	0.006	0.005	0.006	0.007	0.008	0.011	0.016	0.025	0.043	0.084	0.176	0.409
260	0.004	0.006	0.005	0.004	0.004	0.005	0.004	0.004	0.004	0.005	0.005	0.005	0.005	0.006	0.006	0.008	0.01	0.014	0.022	0.038	0.073	0.15	0.353
261	0.004	0.006	0.005	0.004	0.004	0.004	0.004	0.004	0.004	0.005	0.004	0.005	0.005	0.005	0.006	0.008	0.01	0.013	0.02	0.033	0.063	0.129	0.304
262	0.004	0.006	0.005	0.004	0.004	0.004	0.004	0.004	0.004	0.005	0.004	0.005	0.005	0.005	0.006	0.007	0.009	0.012	0.019	0.029	0.055	0.111	0.261
263	0.004	0.006	0.005	0.003	0.004	0.004	0.003	0.004	0.004	0.004	0.004	0.005	0.005	0.005	0.006	0.007	0.009	0.012	0.017	0.026	0.048	0.096	0.226
264	0.004	0.006	0.005	0.004	0.004	0.004	0.004	0.004	0.004	0.004	0.004	0.005	0.005	0.005	0.006	0.007	0.009	0.011	0.016	0.024	0.042	0.083	0.194
265	0.004	0.006	0.006	0.004	0.004	0.005	0.004	0.004	0.004	0.005	0.005	0.005	0.005	0.005	0.006	0.007	0.008	0.011	0.016	0.022	0.038	0.072	0.168
266	0.004	0.006	0.005	0.004	0.004	0.004	0.004	0.004	0.003	0.005	0.004	0.005	0.005	0.005	0.006	0.007	0.009	0.01	0.015	0.02	0.034	0.063	0.145
267	0.004	0.006	0.005	0.004	0.004	0.004	0.004	0.003	0.004	0.004	0.004	0.005	0.005	0.005	0.006	0.007	0.008	0.01	0.014	0.019	0.03	0.055	0.125
268	0.004	0.005	0.005	0.004	0.003	0.004	0.003	0.003	0.004	0.004	0.004	0.005	0.005	0.005	0.006	0.007	0.008	0.01	0.014	0.018	0.028	0.048	0.109
269	0.004	0.006	0.005	0.004	0.003	0.004	0.003	0.004	0.004	0.004	0.004	0.005	0.005	0.005	0.006	0.007	0.008	0.01	0.013	0.017	0.025	0.043	0.095
270	0.004	0.006	0.005	0.004	0.004	0.004	0.004	0.004	0.004	0.004	0.004	0.005	0.005	0.005	0.006	0.007	0.008	0.01	0.013	0.016	0.024	0.039	0.083
271	0.004	0.006	0.005	0.004	0.004	0.004	0.004	0.004	0.004	0.004	0.004	0.005	0.005	0.005	0.006	0.006	0.008	0.01	0.013	0.016	0.022	0.035	0.073
272	0.004	0.005	0.005	0.003	0.003	0.004	0.003	0.003	0.003	0.004	0.004	0.004	0.004	0.005	0.005	0.006	0.008	0.009	0.013	0.014	0.02	0.031	0.063
273	0.004	0.005	0.005	0.003	0.003	0.004	0.003	0.003	0.003	0.004	0.004	0.004	0.004	0.004	0.006	0.006	0.008	0.009	0.012	0.014	0.019	0.028	0.056
274	0.004	0.005	0.005	0.003	0.003	0.004	0.003	0.003	0.003	0.004	0.004	0.004	0.004	0.005	0.005	0.007	0.008	0.009	0.012	0.014	0.018	0.026	0.049
275	0.004	0.005	0.005	0.003	0.003	0.004	0.003	0.003	0.004	0.004	0.004	0.005	0.004	0.005	0.006	0.006	0.008	0.01	0.012	0.013	0.017	0.023	0.043
276	0.004	0.005	0.005	0.003	0.003	0.004	0.003	0.003	0.003	0.004	0.004	0.004	0.005	0.005	0.005	0.006	0.008	0.009	0.012	0.013	0.016	0.021	0.038
277	0.004	0.005	0.005	0.003	0.003	0.004	0.003	0.003	0.003	0.004	0.004	0.004	0.004	0.005	0.005	0.006	0.008	0.009	0.011	0.012	0.015	0.02	0.034
278	0.004	0.005	0.005	0.004	0.004	0.004	0.004	0.004	0.003	0.004	0.004	0.005	0.005	0.005	0.005	0.006	0.008	0.009	0.011	0.012	0.014	0.018	0.03
279	0.004	0.005	0.005	0.004	0.004	0.004	0.003	0.003	0.003	0.004	0.004	0.005	0.004	0.005	0.005	0.006	0.007	0.009	0.011	0.012	0.014	0.017	0.028
280	0.004	0.004	0.005	0.003	0.003	0.004	0.003	0.003	0.003	0.004	0.004	0.004	0.004	0.005	0.005	0.006	0.007	0.009	0.011	0.011	0.013	0.016	0.025
281	0.004	0.005	0.005	0.003	0.004	0.004	0.003	0.004	0.003	0.004	0.004	0.004	0.004	0.005	0.005	0.006	0.007	0.009	0.01	0.011	0.013	0.015	0.023
282	0.004	0.005	0.005	0.004	0.004	0.004	0.003	0.003	0.003	0.004	0.004	0.004	0.004	0.005	0.005	0.006	0.007	0.009	0.01	0.01	0.012	0.014	0.021
283	0.004	0.005	0.004	0.003	0.003	0.004	0.003	0.003	0.003	0.004	0.004	0.004	0.004	0.004	0.005	0.006	0.007	0.008	0.01	0.01	0.011	0.013	0.019
284	0.004	0.005	0.004	0.003	0.003	0.004	0.003	0.003	0.003	0.004	0.004	0.004	0.004	0.004	0.005	0.006	0.007	0.009	0.009	0.01	0.011	0.013	0.018
285	0.004	0.004	0.004	0.003	0.003	0.004	0.003	0.003	0.003	0.003	0.003	0.004	0.004	0.004	0.005	0.005	0.006	0.008	0.009	0.01	0.011	0.012	0.017
286	0.004	0.004	0.004	0.003	0.003	0.004	0.003	0.003	0.003	0.003	0.003	0.004	0.003	0.004	0.005	0.005	0.006	0.008	0.009	0.009	0.01	0.012	0.016
287	0.004	0.004	0.004	0.003	0.003	0.004	0.003	0.003	0.003	0.003	0.003	0.004	0.004	0.004	0.004	0.005	0.006	0.008	0.009	0.009	0.01	0.011	0.015
288	0.004	0.004	0.004	0.003	0.003	0.004	0.003	0.003	0.003	0.003	0.003	0.004	0.004	0.004	0.004	0.005	0.006	0.008	0.009	0.009	0.01	0.01	0.015
289	0.004	0.004	0.004	0.003	0.003	0.004	0.003	0.003	0.003	0.003	0.004	0.004	0.003	0.004	0.004	0.005	0.006	0.008	0.009	0.009	0.01	0.01	0.014
290	0.004	0.004	0.004	0.003	0.003	0.004	0.003	0.003	0.003	0.004	0.003	0.003	0.003	0.004	0.004	0.005	0.006	0.008	0.008	0.009	0.01	0.01	0.013
291	0.004	0.004	0.004	0.003	0.003	0.003	0.003	0.003	0.003	0.003	0.003	0.004	0.003	0.003	0.004	0.005	0.005	0.008	0.008	0.008	0.009	0.01	0.013
292	0.004	0.004	0.004	0.003	0.003	0.003	0.002	0.003	0.003	0.003	0.003	0.003	0.003	0.003	0.004	0.004	0.005	0.008	0.008	0.008	0.009	0.009	0.012
293	0.003	0.004	0.004	0.003	0.003	0.003	0.003	0.003	0.002	0.003	0.003	0.003	0.003	0.003	0.003	0.004	0.005	0.008	0.008	0.008	0.009	0.009	0.012
294	0.004	0.004	0.003	0.003	0.003	0.003	0.002	0.003	0.002	0.003	0.003	0.003	0.003	0.003	0.003	0.004	0.005	0.007	0.007	0.008	0.008	0.009	0.011
295	0.003	0.004	0.004	0.003	0.003	0.003	0.003	0.002	0.002	0.003	0.003	0.003	0.003	0.003	0.003	0.004	0.005	0.008	0.007	0.008	0.009	0.009	0.011
296	0.004	0.004	0.004	0.003	0.003	0.004	0.002	0.003	0.002	0.003	0.003	0.003	0.003	0.003	0.003	0.004	0.005	0.007	0.007	0.007	0.008	0.009	0.011
297	0.004	0.003	0.003	0.003	0.003	0.003	0.002	0.003	0.002	0.003	0.003	0.003	0.003	0.003	0.003	0.004	0.005	0.008	0.007	0.007	0.008	0.009	0.011
298	0.004	0.004	0.004	0.003	0.003	0.003	0.002	0.003	0.003	0.003	0.003	0.003	0.003	0.003	0.003	0.004	0.005	0.008	0.007	0.007	0.008	0.009	0.01
299	0.004	0.004	0.004	0.003	0.003	0.003	0.003	0.003	0.003	0.003	0.003	0.003	0.003	0.003	0.003	0.004	0.005	0.007	0.007	0.007	0.008	0.008	0.011
300	0.004	0.004	0.004	0.003	0.003	0.003	0.003	0.002	0.002	0.003	0.003	0.003	0.003	0.003	0.003	0.004	0.005	0.007	0.007	0.007	0.008	0.008	0.01
301	0.004	0.003	0.003	0.003	0.003	0.003	0.003	0.002	0.002	0.002	0.002	0.003	0.003	0.003	0.003	0.004	0.005	0.007	0.007	0.007	0.007	0.008	0.01
302	0.004	0.004	0.003	0.003	0.003	0.003	0.002	0.003	0.002	0.003	0.003	0.003	0.003	0.003	0.003	0.004	0.004	0.007	0.007	0.007	0.008	0.008	0.01
303	0.004	0.003	0.003	0.003	0.003	0.003	0.002	0.002	0.002	0.003	0.002	0.003	0.002	0.003	0.003	0.003	0.004	0.006	0.006	0.007	0.007	0.008	0.009
304	0.004	0.003	0.003	0.002	0.003	0.003	0.002	0.002	0.002	0.002	0.002	0.002	0.002	0.003	0.002	0.003	0.004	0.007	0.006	0.006	0.007	0.007	0.009
305	0.005	0.004	0.004	0.004	0.004	0.005	0.003	0.003	0.003	0.003	0.003	0.003	0.004	0.004	0.004	0.004	0.006	0.007	0.007	0.007	0.008	0.009	0.01
306	0.003	0.003	0.002	0.002	0.003	0.003	0.002	0.002	0.002	0.001	0.002	0.002	0.002	0.003	0.003	0.002	0.004	0.006	0.006	0.005	0.007	0.007	0.009
307	0.004	0.004	0.003	0.003	0.003	0.003	0.002	0.002	0.002	0.002	0.002	0.002	0.002	0.003	0.002	0.003	0.004	0.007	0.006	0.006	0.008	0.007	0.01
308	0.003	0.004	0.003	0.003	0.003	0.003	0.003	0.003	0.002	0.002	0.001	0.002	0.002	0.003	0.003	0.002	0.005	0.006	0.006	0.005	0.007	0.007	0.009
309	0.003	0.004	0.003	0.003	0.002	0.002	0.003	0.003	0.002	0.003	0.002	0.002	0.002	0.003	0.003	0.002	0.004	0.006	0.007	0.006	0.007	0.007	0.009
310	0.004	0.003	0.002	0.003	0.003	0.003	0.002	0.003	0.002	0.002	0.003	0.003	0.003	0.003	0.003	0.003	0.004	0.006	0.006	0.005	0.007	0.007	0.009
311	0.003	0.004	0.002	0.004	0.003	0.004	0.003	0.002	0.002	0.002	0.002	0.003	0.002	0.003	0.003	0.002	0.004	0.005	0.007	0.005	0.007	0.007	0.009
312	0.003	0.004	0.002	0.003	0.004	0.003	0.003	0.002	0.003	0.003	0.002	0.002	0.002	0.002	0.003	0.003	0.004	0.006	0.006	0.006	0.007	0.007	0.008
313	0.004	0.004	0.003	0.003	0.004	0.004	0.003	0.003	0.003	0.002	0.003	0.002	0.003	0.003	0.003	0.003	0.004	0.006	0.007	0.005	0.007	0.007	0.009
314	0.004	0.004	0.004	0.004	0.004	0.003	0.004	0.003	0.003	0.003	0.002	0.003	0.003	0.003	0.005	0.005	0.005	0.007	0.007	0.006	0.008	0.007	0.009
315	0.004	0.004	0.003	0.003	0.004	0.003	0.004	0.004	0.003	0.003	0.003	0.004	0.003	0.003	0.005	0.004	0.005	0.006	0.007	0.006	0.008	0.007	0.008
316	0.003	0.004	0.003	0.004	0.005	0.003	0.003	0.003	0.003	0.003	0.003	0.003	0.003	0.004	0.004	0.004	0.004	0.005	0.007	0.005	0.007	0.007	0.009
317	0.004	0.004	0.003	0.004	0.003	0.003	0.002	0.003	0.003	0.002	0.002	0.003	0.003	0.004	0.003	0.003	0.004	0.005	0.007	0.005	0.007	0.006	0.008
318	0.004	0.004	0.003	0.004	0.003	0.004	0.003	0.004	0.002	0.003	0.003	0.003	0.003	0.004	0.003	0.003	0.005	0.005	0.006	0.005	0.007	0.005	0.007
319	0.004	0.004	0.004	0.004	0.004	0.004	0.004	0.004	0.003	0.003	0.003	0.003	0.003	0.003	0.004	0.004	0.005	0.007	0.007	0.005	0.007	0.006	0.008
320	0.005	0.005	0.004	0.005	0.005	0.004	0.004	0.004	0.004	0.004	0.004	0.004	0.003	0.005	0.004	0.004	0.005	0.006	0.007	0.006	0.008	0.007	0.008
321	0.004	0.004	0.004	0.005	0.004	0.004	0.004	0.005	0.003	0.003	0.004	0.004	0.004	0.004	0.004	0.003	0.005	0.005	0.006	0.005	0.007	0.005	0.007
322	0.004	0.004	0.004	0.004	0.005	0.003	0.005	0.005	0.003	0.004	0.003	0.003	0.003	0.004	0.004	0.003	0.005	0.006	0.006	0.005	0.007	0.005	0.007
323	0.005	0.005	0.004	0.005	0.006	0.005	0.005	0.005	0.004	0.004	0.004	0.003	0.004	0.004	0.005	0.004	0.005	0.006	0.007	0.006	0.007	0.006	0.008
324	0.005	0.006	0.005	0.006	0.005	0.005	0.005	0.006	0.004	0.003	0.004	0.004	0.004	0.005	0.005	0.004	0.005	0.005	0.006	0.006	0.007	0.006	0.007
325	0.005	0.005	0.005	0.005	0.005	0.005	0.006	0.005	0.004	0.004	0.004	0.004	0.004	0.005	0.005	0.004	0.006	0.006	0.006	0.006	0.007	0.006	0.006
326	0.006	0.006	0.005	0.007	0.006	0.006	0.005	0.006	0.005	0.004	0.006	0.005	0.004	0.005	0.005	0.005	0.005	0.007	0.007	0.007	0.007	0.006	0.006
327	0.007	0.007	0.006	0.006	0.006	0.006	0.006	0.006	0.005	0.006	0.006	0.005	0.006	0.006	0.006	0.005	0.006	0.007	0.008	0.007	0.007	0.006	0.008
328	0.007	0.007	0.006	0.006	0.007	0.006	0.007	0.006	0.005	0.006	0.006	0.005	0.006	0.005	0.007	0.004	0.007	0.006	0.006	0.006	0.008	0.006	0.006
329	0.008	0.008	0.007	0.007	0.008	0.008	0.008	0.007	0.006	0.006	0.006	0.006	0.007	0.006	0.007	0.006	0.007	0.007	0.008	0.006	0.009	0.006	0.007
330	0.007	0.008	0.008	0.008	0.009	0.009	0.009	0.007	0.007	0.006	0.008	0.007	0.007	0.007	0.008	0.006	0.008	0.008	0.007	0.007	0.008	0.007	0.007
331	0.009	0.009	0.008	0.009	0.008	0.009	0.008	0.009	0.008	0.008	0.007	0.009	0.008	0.009	0.009	0.007	0.008	0.008	0.009	0.008	0.009	0.007	0.007
332	0.009	0.009	0.008	0.01	0.01	0.009	0.009	0.009	0.008	0.008	0.008	0.008	0.009	0.008	0.008	0.008	0.008	0.008	0.01	0.008	0.009	0.007	0.007
333	0.009	0.009	0.009	0.009	0.009	0.01	0.009	0.009	0.009	0.008	0.008	0.008	0.008	0.009	0.009	0.007	0.008	0.009	0.009	0.008	0.009	0.007	0.008
334	0.01	0.011	0.01	0.01	0.01	0.01	0.01	0.01	0.008	0.009	0.009	0.009	0.009	0.009	0.01	0.008	0.009	0.009	0.01	0.009	0.01	0.008	0.008
335	0.011	0.012	0.011	0.012	0.011	0.011	0.011	0.011	0.01	0.01	0.009	0.01	0.009	0.01	0.01	0.009	0.009	0.01	0.01	0.009	0.01	0.008	0.009
336	0.012	0.012	0.011	0.011	0.012	0.012	0.011	0.011	0.01	0.01	0.01	0.01	0.01	0.011	0.01	0.01	0.01	0.01	0.011	0.011	0.011	0.008	0.009
337	0.013	0.013	0.012	0.013	0.013	0.013	0.013	0.013	0.011	0.012	0.011	0.011	0.011	0.011	0.011	0.01	0.012	0.011	0.012	0.011	0.011	0.009	0.009
338	0.013	0.013	0.012	0.014	0.014	0.013	0.014	0.013	0.013	0.013	0.011	0.013	0.012	0.013	0.012	0.012	0.013	0.012	0.013	0.011	0.012	0.01	0.009
339	0.014	0.014	0.014	0.014	0.014	0.014	0.014	0.013	0.012	0.013	0.012	0.012	0.012	0.012	0.012	0.012	0.012	0.012	0.013	0.011	0.012	0.01	0.009
340	0.015	0.015	0.014	0.015	0.016	0.014	0.015	0.014	0.014	0.013	0.013	0.013	0.013	0.013	0.013	0.012	0.013	0.013	0.013	0.012	0.012	0.011	0.01
341	0.015	0.017	0.016	0.015	0.015	0.015	0.014	0.015	0.014	0.014	0.014	0.014	0.013	0.014	0.013	0.013	0.014	0.013	0.013	0.012	0.012	0.011	0.01
342	0.017	0.017	0.016	0.017	0.016	0.017	0.015	0.017	0.016	0.016	0.015	0.016	0.016	0.016	0.015	0.013	0.015	0.014	0.014	0.014	0.014	0.012	0.012
343	0.017	0.018	0.017	0.018	0.017	0.017	0.018	0.017	0.016	0.016	0.017	0.016	0.016	0.017	0.016	0.015	0.016	0.016	0.016	0.015	0.015	0.013	0.013
344	0.019	0.019	0.018	0.019	0.02	0.018	0.018	0.019	0.017	0.017	0.017	0.018	0.017	0.018	0.018	0.015	0.016	0.016	0.017	0.016	0.016	0.013	0.013
345	0.02	0.021	0.019	0.02	0.019	0.018	0.019	0.019	0.018	0.018	0.019	0.018	0.017	0.018	0.018	0.016	0.017	0.017	0.017	0.015	0.016	0.013	0.012
346	0.021	0.021	0.02	0.021	0.022	0.02	0.02	0.021	0.02	0.02	0.019	0.02	0.019	0.02	0.018	0.018	0.02	0.018	0.019	0.017	0.016	0.014	0.013
347	0.023	0.023	0.022	0.023	0.023	0.023	0.023	0.022	0.022	0.021	0.022	0.021	0.021	0.021	0.021	0.02	0.019	0.019	0.02	0.019	0.02	0.016	0.015
348	0.024	0.024	0.023	0.024	0.023	0.023	0.023	0.024	0.022	0.022	0.021	0.022	0.021	0.022	0.022	0.02	0.021	0.02	0.02	0.018	0.019	0.017	0.015
349	0.025	0.025	0.024	0.025	0.024	0.024	0.024	0.024	0.023	0.024	0.023	0.023	0.023	0.022	0.023	0.021	0.022	0.021	0.022	0.019	0.02	0.017	0.015
350	0.027	0.026	0.025	0.026	0.026	0.026	0.026	0.025	0.025	0.025	0.024	0.024	0.024	0.025	0.023	0.024	0.024	0.023	0.023	0.02	0.02	0.018	0.016
351	0.028	0.029	0.028	0.028	0.028	0.028	0.028	0.027	0.026	0.027	0.027	0.026	0.026	0.026	0.026	0.024	0.025	0.024	0.024	0.022	0.023	0.019	0.018
352	0.031	0.031	0.029	0.031	0.03	0.03	0.03	0.03	0.028	0.029	0.029	0.028	0.028	0.027	0.028	0.026	0.027	0.026	0.026	0.024	0.023	0.022	0.018
353	0.033	0.032	0.032	0.032	0.032	0.032	0.032	0.032	0.03	0.03	0.03	0.031	0.03	0.03	0.029	0.027	0.028	0.027	0.027	0.024	0.025	0.022	0.02
354	0.034	0.036	0.034	0.034	0.034	0.034	0.033	0.033	0.033	0.033	0.032	0.032	0.031	0.032	0.032	0.03	0.031	0.03	0.029	0.027	0.026	0.023	0.022
355	0.036	0.037	0.036	0.037	0.037	0.037	0.037	0.037	0.035	0.035	0.035	0.036	0.033	0.035	0.034	0.032	0.033	0.031	0.032	0.029	0.028	0.025	0.023
356	0.039	0.039	0.039	0.039	0.039	0.039	0.039	0.039	0.037	0.038	0.038	0.037	0.037	0.036	0.037	0.034	0.034	0.032	0.034	0.031	0.03	0.026	0.023
357	0.042	0.041	0.041	0.041	0.041	0.042	0.042	0.042	0.04	0.039	0.04	0.038	0.038	0.038	0.037	0.036	0.036	0.033	0.034	0.032	0.031	0.028	0.024
358	0.045	0.045	0.045	0.045	0.044	0.044	0.045	0.044	0.044	0.042	0.042	0.041	0.041	0.04	0.041	0.038	0.038	0.037	0.036	0.033	0.031	0.028	0.026
359	0.048	0.048	0.048	0.049	0.049	0.048	0.047	0.047	0.046	0.046	0.046	0.045	0.044	0.044	0.044	0.042	0.042	0.04	0.04	0.037	0.035	0.03	0.028
360	0.052	0.053	0.051	0.053	0.052	0.052	0.053	0.052	0.051	0.05	0.049	0.049	0.048	0.048	0.047	0.045	0.045	0.042	0.042	0.04	0.039	0.033	0.03
361	0.055	0.055	0.055	0.056	0.056	0.055	0.054	0.055	0.054	0.053	0.053	0.053	0.051	0.051	0.05	0.049	0.048	0.045	0.045	0.041	0.039	0.035	0.031
362	0.06	0.06	0.06	0.06	0.06	0.059	0.06	0.059	0.059	0.057	0.057	0.056	0.056	0.056	0.055	0.052	0.051	0.049	0.049	0.044	0.042	0.038	0.033
363	0.065	0.064	0.064	0.064	0.064	0.064	0.063	0.064	0.062	0.062	0.062	0.061	0.06	0.06	0.059	0.056	0.055	0.053	0.051	0.048	0.045	0.04	0.035
364	0.07	0.07	0.069	0.07	0.07	0.07	0.069	0.069	0.068	0.067	0.067	0.067	0.065	0.065	0.063	0.06	0.059	0.057	0.056	0.052	0.049	0.043	0.038
365	0.076	0.076	0.075	0.075	0.075	0.076	0.075	0.075	0.074	0.074	0.073	0.072	0.071	0.071	0.069	0.067	0.065	0.063	0.06	0.056	0.052	0.046	0.04
366	0.082	0.082	0.081	0.081	0.081	0.081	0.081	0.08	0.08	0.08	0.079	0.078	0.077	0.076	0.075	0.072	0.07	0.067	0.065	0.06	0.056	0.05	0.043
367	0.089	0.088	0.088	0.088	0.088	0.088	0.087	0.087	0.086	0.086	0.085	0.084	0.083	0.082	0.081	0.077	0.075	0.073	0.07	0.065	0.06	0.054	0.046
368	0.095	0.095	0.095	0.094	0.094	0.094	0.093	0.093	0.093	0.092	0.092	0.091	0.089	0.088	0.086	0.083	0.081	0.078	0.075	0.07	0.064	0.057	0.049
369	0.101	0.101	0.101	0.101	0.101	0.101	0.1	0.1	0.099	0.099	0.098	0.097	0.095	0.095	0.093	0.089	0.087	0.083	0.081	0.075	0.069	0.061	0.053
370	0.109	0.108	0.108	0.109	0.108	0.108	0.107	0.107	0.106	0.106	0.105	0.104	0.102	0.101	0.099	0.096	0.093	0.089	0.086	0.081	0.074	0.066	0.057
371	0.116	0.116	0.116	0.116	0.116	0.115	0.115	0.115	0.114	0.113	0.112	0.111	0.109	0.108	0.106	0.103	0.1	0.096	0.092	0.086	0.079	0.071	0.061
372	0.124	0.124	0.123	0.123	0.123	0.123	0.122	0.122	0.121	0.121	0.12	0.119	0.117	0.116	0.113	0.11	0.106	0.103	0.098	0.092	0.085	0.075	0.065
373	0.132	0.131	0.131	0.131	0.131	0.131	0.13	0.13	0.129	0.128	0.127	0.126	0.124	0.123	0.12	0.117	0.113	0.11	0.105	0.098	0.09	0.081	0.07
374	0.14	0.139	0.14	0.139	0.139	0.139	0.138	0.138	0.137	0.136	0.135	0.134	0.131	0.131	0.128	0.124	0.12	0.116	0.112	0.105	0.096	0.086	0.074
375	0.148	0.147	0.148	0.148	0.148	0.147	0.146	0.146	0.145	0.144	0.143	0.142	0.14	0.139	0.136	0.132	0.128	0.124	0.119	0.112	0.103	0.092	0.08
376	0.157	0.156	0.156	0.156	0.156	0.156	0.155	0.155	0.154	0.153	0.152	0.15	0.148	0.147	0.144	0.14	0.136	0.132	0.127	0.119	0.11	0.099	0.086
377	0.165	0.164	0.165	0.165	0.164	0.164	0.164	0.163	0.162	0.161	0.16	0.159	0.157	0.155	0.152	0.148	0.144	0.14	0.134	0.126	0.117	0.106	0.091
378	0.174	0.173	0.173	0.173	0.173	0.173	0.172	0.172	0.171	0.17	0.169	0.167	0.165	0.164	0.16	0.156	0.152	0.148	0.142	0.134	0.125	0.113	0.098
379	0.182	0.182	0.182	0.181	0.182	0.181	0.181	0.18	0.179	0.178	0.177	0.175	0.173	0.172	0.169	0.164	0.16	0.156	0.15	0.143	0.133	0.12	0.105
380	0.19	0.19	0.19	0.19	0.19	0.19	0.189	0.189	0.187	0.186	0.185	0.184	0.181	0.18	0.177	0.172	0.168	0.164	0.159	0.15	0.141	0.128	0.112
381	0.198	0.198	0.198	0.198	0.197	0.197	0.197	0.196	0.195	0.194	0.193	0.191	0.189	0.188	0.185	0.18	0.176	0.172	0.166	0.158	0.148	0.136	0.119
382	0.206	0.205	0.205	0.205	0.205	0.205	0.204	0.204	0.203	0.202	0.201	0.199	0.197	0.195	0.193	0.188	0.184	0.18	0.175	0.167	0.157	0.144	0.127
383	0.213	0.213	0.213	0.213	0.213	0.213	0.212	0.211	0.21	0.209	0.208	0.206	0.205	0.203	0.2	0.196	0.192	0.188	0.183	0.175	0.165	0.152	0.135
384	0.221	0.22	0.22	0.22	0.22	0.22	0.219	0.219	0.218	0.217	0.216	0.214	0.212	0.211	0.208	0.204	0.2	0.196	0.192	0.184	0.174	0.161	0.144
385	0.227	0.227	0.227	0.227	0.226	0.226	0.225	0.225	0.224	0.223	0.222	0.221	0.218	0.217	0.215	0.211	0.207	0.204	0.2	0.192	0.183	0.17	0.152
386	0.233	0.233	0.233	0.233	0.233	0.232	0.232	0.231	0.23	0.229	0.229	0.227	0.225	0.224	0.222	0.218	0.215	0.211	0.208	0.201	0.192	0.18	0.162
387	0.239	0.238	0.238	0.238	0.238	0.238	0.237	0.237	0.236	0.235	0.234	0.233	0.231	0.23	0.228	0.225	0.222	0.219	0.216	0.209	0.201	0.189	0.172
388	0.244	0.243	0.243	0.243	0.243	0.243	0.242	0.242	0.241	0.24	0.239	0.238	0.236	0.235	0.234	0.231	0.229	0.226	0.223	0.218	0.21	0.199	0.181
389	0.248	0.247	0.247	0.247	0.247	0.247	0.246	0.246	0.245	0.244	0.243	0.242	0.241	0.24	0.239	0.236	0.235	0.233	0.23	0.225	0.219	0.208	0.191
390	0.251	0.25	0.25	0.25	0.25	0.25	0.25	0.249	0.248	0.248	0.247	0.246	0.245	0.244	0.243	0.241	0.24	0.238	0.237	0.233	0.227	0.217	0.202
391	0.253	0.253	0.253	0.253	0.253	0.252	0.252	0.251	0.251	0.25	0.25	0.249	0.248	0.247	0.246	0.245	0.244	0.244	0.243	0.24	0.235	0.226	0.211
392	0.255	0.254	0.254	0.254	0.254	0.254	0.254	0.253	0.253	0.252	0.252	0.251	0.25	0.25	0.249	0.248	0.249	0.248	0.248	0.246	0.242	0.234	0.22
393	0.256	0.255	0.255	0.255	0.255	0.255	0.255	0.254	0.254	0.253	0.253	0.252	0.252	0.252	0.251	0.251	0.252	0.252	0.253	0.252	0.249	0.243	0.23
394	0.256	0.256	0.256	0.256	0.256	0.256	0.255	0.255	0.254	0.254	0.254	0.253	0.253	0.253	0.253	0.253	0.255	0.256	0.257	0.257	0.256	0.251	0.239
395	0.256	0.256	0.256	0.255	0.256	0.256	0.255	0.255	0.254	0.254	0.254	0.254	0.254	0.254	0.254	0.255	0.258	0.259	0.262	0.263	0.263	0.259	0.248
396	0.255	0.255	0.255	0.255	0.254	0.255	0.254	0.254	0.254	0.254	0.254	0.253	0.253	0.254	0.255	0.256	0.259	0.261	0.265	0.267	0.269	0.266	0.257
397	0.254	0.253	0.253	0.253	0.253	0.253	0.253	0.252	0.252	0.252	0.252	0.252	0.253	0.253	0.254	0.257	0.261	0.263	0.268	0.272	0.275	0.273	0.266
398	0.251	0.251	0.251	0.251	0.251	0.251	0.25	0.251	0.25	0.25	0.251	0.251	0.251	0.252	0.254	0.257	0.261	0.264	0.271	0.276	0.28	0.28	0.275
399	0.249	0.248	0.249	0.248	0.248	0.248	0.248	0.248	0.248	0.248	0.249	0.249	0.25	0.251	0.253	0.257	0.262	0.266	0.273	0.279	0.285	0.287	0.283
400	0.246	0.245	0.245	0.245	0.245	0.246	0.245	0.245	0.245	0.246	0.246	0.246	0.247	0.249	0.251	0.256	0.262	0.266	0.274	0.282	0.289	0.293	0.292
401	0.242	0.242	0.242	0.241	0.242	0.242	0.241	0.242	0.242	0.242	0.243	0.243	0.245	0.246	0.249	0.254	0.26	0.266	0.275	0.284	0.293	0.299	0.3
402	0.238	0.237	0.238	0.237	0.238	0.238	0.237	0.237	0.238	0.238	0.239	0.24	0.242	0.243	0.246	0.252	0.259	0.265	0.275	0.285	0.296	0.304	0.308
403	0.233	0.233	0.233	0.233	0.233	0.233	0.233	0.233	0.233	0.234	0.235	0.236	0.238	0.239	0.243	0.249	0.257	0.264	0.275	0.286	0.299	0.309	0.315
404	0.228	0.228	0.228	0.228	0.228	0.228	0.228	0.228	0.229	0.23	0.23	0.232	0.234	0.235	0.239	0.246	0.255	0.262	0.274	0.287	0.301	0.313	0.321
405	0.223	0.223	0.223	0.223	0.223	0.224	0.223	0.223	0.224	0.225	0.226	0.227	0.229	0.231	0.236	0.243	0.252	0.26	0.273	0.287	0.303	0.316	0.327
406	0.218	0.218	0.218	0.217	0.218	0.218	0.218	0.218	0.219	0.22	0.221	0.222	0.225	0.227	0.231	0.239	0.249	0.257	0.272	0.286	0.304	0.32	0.333
407	0.212	0.212	0.212	0.212	0.212	0.213	0.212	0.213	0.213	0.215	0.216	0.217	0.22	0.222	0.227	0.235	0.246	0.254	0.269	0.285	0.304	0.322	0.338
408	0.207	0.207	0.207	0.206	0.207	0.207	0.207	0.207	0.208	0.209	0.211	0.212	0.215	0.217	0.222	0.231	0.242	0.251	0.267	0.284	0.304	0.323	0.342
409	0.201	0.201	0.201	0.2	0.201	0.201	0.201	0.202	0.202	0.204	0.205	0.207	0.209	0.212	0.217	0.226	0.238	0.247	0.264	0.282	0.304	0.325	0.346
410	0.195	0.194	0.195	0.194	0.195	0.195	0.195	0.195	0.196	0.197	0.199	0.201	0.204	0.206	0.211	0.221	0.233	0.243	0.26	0.279	0.302	0.326	0.35
411	0.188	0.188	0.188	0.188	0.188	0.189	0.188	0.189	0.189	0.191	0.192	0.194	0.197	0.2	0.206	0.216	0.228	0.239	0.256	0.276	0.301	0.326	0.353
412	0.182	0.181	0.181	0.181	0.181	0.182	0.182	0.182	0.183	0.185	0.186	0.188	0.191	0.194	0.199	0.21	0.222	0.234	0.252	0.273	0.299	0.326	0.355
413	0.175	0.174	0.174	0.174	0.175	0.175	0.175	0.175	0.176	0.178	0.179	0.181	0.185	0.187	0.193	0.204	0.217	0.228	0.247	0.269	0.296	0.324	0.357
414	0.167	0.167	0.167	0.167	0.167	0.168	0.167	0.168	0.169	0.171	0.172	0.174	0.178	0.18	0.186	0.198	0.211	0.222	0.242	0.264	0.293	0.323	0.358
415	0.16	0.16	0.16	0.16	0.16	0.161	0.161	0.161	0.162	0.164	0.165	0.167	0.171	0.173	0.18	0.191	0.204	0.216	0.236	0.259	0.289	0.321	0.358
416	0.153	0.153	0.153	0.153	0.153	0.154	0.153	0.154	0.155	0.156	0.158	0.16	0.164	0.167	0.173	0.184	0.198	0.21	0.23	0.254	0.285	0.318	0.358
417	0.145	0.144	0.145	0.144	0.145	0.145	0.145	0.146	0.147	0.149	0.15	0.152	0.156	0.159	0.165	0.177	0.19	0.203	0.223	0.248	0.279	0.314	0.356
418	0.138	0.138	0.138	0.137	0.138	0.139	0.139	0.139	0.14	0.142	0.143	0.146	0.149	0.152	0.159	0.17	0.184	0.196	0.217	0.242	0.274	0.31	0.355
419	0.13	0.13	0.13	0.13	0.13	0.131	0.131	0.131	0.132	0.134	0.136	0.138	0.142	0.145	0.151	0.163	0.177	0.189	0.21	0.236	0.269	0.306	0.353
420	0.123	0.123	0.123	0.123	0.124	0.124	0.124	0.124	0.125	0.127	0.129	0.131	0.135	0.138	0.144	0.156	0.17	0.182	0.204	0.229	0.263	0.301	0.35
421	0.117	0.116	0.116	0.116	0.116	0.117	0.117	0.118	0.118	0.12	0.122	0.124	0.128	0.131	0.138	0.149	0.163	0.176	0.197	0.223	0.257	0.296	0.346
422	0.11	0.109	0.109	0.109	0.11	0.11	0.11	0.11	0.111	0.113	0.115	0.118	0.121	0.124	0.13	0.142	0.156	0.168	0.19	0.216	0.251	0.291	0.342
423	0.103	0.103	0.102	0.102	0.103	0.103	0.103	0.103	0.105	0.106	0.108	0.11	0.114	0.117	0.123	0.135	0.148	0.161	0.183	0.209	0.244	0.284	0.338
424	0.097	0.097	0.097	0.096	0.097	0.097	0.097	0.097	0.098	0.1	0.102	0.104	0.108	0.111	0.117	0.128	0.142	0.154	0.176	0.202	0.237	0.279	0.333
425	0.09	0.09	0.09	0.09	0.09	0.091	0.091	0.091	0.092	0.094	0.096	0.098	0.102	0.104	0.111	0.122	0.135	0.148	0.169	0.195	0.23	0.272	0.328
426	0.084	0.084	0.084	0.084	0.084	0.085	0.085	0.085	0.086	0.088	0.09	0.092	0.095	0.098	0.104	0.115	0.129	0.141	0.162	0.188	0.224	0.266	0.322
427	0.079	0.079	0.079	0.079	0.079	0.08	0.08	0.08	0.081	0.083	0.084	0.086	0.09	0.092	0.099	0.109	0.123	0.135	0.156	0.181	0.217	0.259	0.316
428	0.074	0.074	0.074	0.074	0.074	0.075	0.074	0.075	0.076	0.077	0.079	0.081	0.085	0.087	0.093	0.104	0.117	0.128	0.149	0.174	0.21	0.252	0.31
429	0.069	0.069	0.069	0.069	0.069	0.07	0.07	0.07	0.071	0.073	0.074	0.076	0.08	0.082	0.088	0.098	0.111	0.122	0.143	0.168	0.203	0.245	0.303
430	0.065	0.065	0.065	0.064	0.065	0.066	0.065	0.066	0.067	0.068	0.07	0.072	0.075	0.078	0.083	0.093	0.106	0.117	0.137	0.161	0.196	0.238	0.297
431	0.061	0.061	0.061	0.06	0.061	0.061	0.061	0.062	0.062	0.064	0.065	0.067	0.07	0.073	0.078	0.088	0.1	0.111	0.131	0.155	0.189	0.231	0.29
432	0.057	0.057	0.057	0.056	0.057	0.057	0.057	0.058	0.058	0.06	0.061	0.063	0.066	0.068	0.073	0.083	0.095	0.105	0.124	0.148	0.182	0.223	0.283
433	0.053	0.053	0.053	0.053	0.053	0.054	0.054	0.054	0.055	0.056	0.057	0.059	0.062	0.064	0.069	0.079	0.09	0.1	0.119	0.142	0.175	0.216	0.275
434	0.05	0.05	0.05	0.05	0.05	0.05	0.05	0.051	0.051	0.053	0.054	0.056	0.058	0.061	0.065	0.074	0.085	0.095	0.113	0.136	0.168	0.209	0.268
435	0.047	0.047	0.047	0.047	0.047	0.047	0.047	0.048	0.048	0.05	0.051	0.052	0.055	0.057	0.062	0.07	0.08	0.09	0.108	0.129	0.161	0.201	0.26
436	0.044	0.044	0.044	0.044	0.044	0.045	0.044	0.045	0.045	0.047	0.048	0.049	0.052	0.054	0.058	0.066	0.076	0.085	0.102	0.124	0.154	0.194	0.252
437	0.042	0.041	0.041	0.041	0.042	0.042	0.042	0.042	0.042	0.044	0.045	0.046	0.049	0.05	0.055	0.062	0.072	0.081	0.097	0.117	0.147	0.186	0.244
438	0.039	0.039	0.039	0.039	0.039	0.039	0.039	0.04	0.04	0.041	0.042	0.044	0.046	0.047	0.052	0.059	0.068	0.076	0.092	0.112	0.141	0.178	0.236
439	0.037	0.037	0.037	0.036	0.037	0.037	0.037	0.037	0.038	0.039	0.04	0.041	0.043	0.045	0.049	0.055	0.064	0.072	0.087	0.106	0.134	0.171	0.227
440	0.035	0.035	0.035	0.035	0.035	0.035	0.035	0.036	0.036	0.037	0.038	0.039	0.041	0.042	0.046	0.052	0.06	0.068	0.083	0.101	0.128	0.164	0.219
441	0.034	0.033	0.033	0.033	0.033	0.034	0.033	0.034	0.034	0.035	0.036	0.037	0.039	0.04	0.043	0.05	0.057	0.064	0.078	0.096	0.122	0.157	0.211
442	0.032	0.032	0.032	0.032	0.032	0.032	0.032	0.032	0.033	0.033	0.034	0.035	0.037	0.038	0.041	0.047	0.054	0.061	0.074	0.091	0.116	0.15	0.203
443	0.031	0.03	0.03	0.03	0.031	0.031	0.031	0.031	0.031	0.032	0.033	0.033	0.035	0.036	0.039	0.045	0.051	0.058	0.071	0.086	0.111	0.143	0.195
444	0.03	0.029	0.029	0.029	0.029	0.029	0.029	0.029	0.03	0.031	0.031	0.032	0.033	0.035	0.037	0.042	0.049	0.055	0.067	0.082	0.105	0.137	0.187
445	0.028	0.028	0.028	0.028	0.028	0.028	0.028	0.029	0.029	0.029	0.03	0.031	0.032	0.033	0.035	0.04	0.046	0.052	0.064	0.078	0.1	0.13	0.18
446	0.027	0.027	0.027	0.027	0.027	0.027	0.027	0.028	0.028	0.028	0.029	0.029	0.031	0.032	0.034	0.038	0.044	0.05	0.061	0.074	0.095	0.125	0.173
447	0.027	0.026	0.026	0.026	0.027	0.027	0.026	0.027	0.027	0.027	0.028	0.028	0.03	0.03	0.033	0.037	0.042	0.047	0.058	0.07	0.091	0.119	0.165
448	0.026	0.026	0.026	0.025	0.026	0.026	0.026	0.026	0.026	0.027	0.027	0.027	0.028	0.029	0.031	0.035	0.04	0.045	0.055	0.067	0.087	0.114	0.159
449	0.025	0.025	0.025	0.025	0.025	0.025	0.025	0.025	0.025	0.026	0.026	0.027	0.027	0.028	0.03	0.034	0.039	0.043	0.053	0.064	0.083	0.109	0.152
450	0.025	0.025	0.024	0.024	0.024	0.025	0.024	0.024	0.025	0.025	0.025	0.026	0.026	0.027	0.029	0.032	0.037	0.041	0.05	0.061	0.079	0.104	0.145
451	0.024	0.024	0.024	0.023	0.024	0.024	0.023	0.023	0.024	0.024	0.024	0.025	0.025	0.026	0.028	0.031	0.035	0.039	0.048	0.058	0.075	0.099	0.139
452	0.023	0.023	0.023	0.023	0.023	0.023	0.023	0.023	0.023	0.023	0.024	0.024	0.025	0.025	0.027	0.03	0.034	0.037	0.046	0.055	0.071	0.094	0.133
453	0.023	0.023	0.022	0.022	0.022	0.023	0.022	0.022	0.022	0.023	0.023	0.023	0.024	0.025	0.026	0.029	0.032	0.036	0.044	0.053	0.068	0.089	0.127
454	0.022	0.022	0.022	0.022	0.022	0.022	0.022	0.022	0.022	0.022	0.022	0.023	0.023	0.024	0.025	0.028	0.031	0.034	0.042	0.05	0.065	0.085	0.121
455	0.022	0.022	0.022	0.021	0.021	0.021	0.021	0.021	0.021	0.022	0.022	0.022	0.022	0.023	0.024	0.027	0.03	0.033	0.04	0.048	0.062	0.081	0.116
456	0.021	0.021	0.021	0.021	0.021	0.021	0.021	0.021	0.021	0.021	0.021	0.022	0.022	0.022	0.024	0.026	0.029	0.032	0.038	0.046	0.059	0.077	0.11
457	0.021	0.02	0.02	0.02	0.02	0.021	0.02	0.02	0.02	0.02	0.021	0.021	0.021	0.022	0.023	0.025	0.028	0.03	0.037	0.044	0.056	0.074	0.105
458	0.02	0.02	0.02	0.02	0.02	0.02	0.019	0.019	0.019	0.02	0.02	0.02	0.021	0.021	0.022	0.024	0.027	0.029	0.035	0.042	0.054	0.07	0.1
459	0.019	0.019	0.019	0.019	0.019	0.019	0.019	0.019	0.019	0.019	0.019	0.02	0.02	0.02	0.021	0.023	0.026	0.028	0.034	0.04	0.051	0.067	0.095
460	0.019	0.019	0.019	0.019	0.019	0.019	0.018	0.018	0.018	0.019	0.019	0.019	0.019	0.02	0.021	0.022	0.025	0.027	0.032	0.038	0.049	0.063	0.09
461	0.018	0.018	0.018	0.018	0.018	0.018	0.018	0.018	0.018	0.018	0.018	0.018	0.019	0.019	0.02	0.021	0.024	0.026	0.031	0.037	0.046	0.061	0.086
462	0.018	0.018	0.018	0.017	0.017	0.018	0.017	0.017	0.017	0.017	0.017	0.018	0.018	0.018	0.019	0.021	0.023	0.025	0.03	0.035	0.045	0.058	0.082
463	0.017	0.017	0.017	0.017	0.017	0.017	0.016	0.017	0.017	0.017	0.017	0.017	0.017	0.018	0.018	0.02	0.022	0.024	0.029	0.034	0.043	0.055	0.078
464	0.017	0.016	0.016	0.016	0.016	0.017	0.016	0.016	0.016	0.016	0.016	0.016	0.017	0.017	0.018	0.019	0.021	0.023	0.028	0.033	0.041	0.053	0.075
465	0.016	0.016	0.016	0.016	0.016	0.016	0.016	0.016	0.015	0.016	0.016	0.016	0.016	0.017	0.017	0.018	0.021	0.022	0.027	0.031	0.04	0.051	0.072
466	0.016	0.015	0.015	0.015	0.015	0.015	0.015	0.015	0.015	0.015	0.015	0.015	0.016	0.016	0.017	0.018	0.02	0.022	0.026	0.03	0.038	0.049	0.069
467	0.015	0.015	0.014	0.014	0.015	0.015	0.014	0.014	0.014	0.015	0.015	0.015	0.015	0.015	0.016	0.017	0.019	0.021	0.025	0.029	0.036	0.047	0.066
468	0.014	0.014	0.014	0.014	0.014	0.014	0.014	0.014	0.014	0.014	0.014	0.014	0.014	0.015	0.015	0.017	0.018	0.02	0.024	0.028	0.035	0.045	0.063
469	0.014	0.014	0.014	0.014	0.014	0.014	0.013	0.013	0.013	0.014	0.014	0.014	0.014	0.014	0.015	0.016	0.018	0.02	0.024	0.027	0.034	0.043	0.061
470	0.014	0.013	0.013	0.013	0.013	0.013	0.013	0.013	0.013	0.013	0.013	0.013	0.013	0.014	0.014	0.015	0.017	0.019	0.023	0.026	0.033	0.042	0.058
471	0.013	0.013	0.013	0.012	0.013	0.013	0.012	0.012	0.012	0.012	0.012	0.013	0.013	0.013	0.014	0.015	0.017	0.018	0.022	0.025	0.032	0.04	0.056
472	0.012	0.012	0.012	0.012	0.012	0.012	0.011	0.012	0.012	0.012	0.012	0.012	0.012	0.012	0.013	0.014	0.016	0.017	0.021	0.024	0.03	0.039	0.054
473	0.012	0.011	0.011	0.011	0.011	0.011	0.011	0.011	0.011	0.011	0.011	0.011	0.012	0.012	0.012	0.013	0.015	0.016	0.02	0.023	0.029	0.037	0.052
474	0.011	0.011	0.011	0.011	0.011	0.011	0.01	0.011	0.01	0.011	0.011	0.011	0.011	0.011	0.012	0.013	0.014	0.016	0.019	0.022	0.028	0.036	0.049
475	0.01	0.01	0.01	0.01	0.01	0.01	0.01	0.01	0.01	0.01	0.01	0.01	0.01	0.011	0.011	0.012	0.014	0.015	0.019	0.021	0.027	0.034	0.047
476	0.01	0.01	0.01	0.01	0.01	0.01	0.009	0.01	0.009	0.01	0.01	0.01	0.01	0.01	0.011	0.012	0.013	0.014	0.018	0.021	0.026	0.033	0.045
477	0.009	0.009	0.009	0.009	0.009	0.009	0.009	0.009	0.009	0.009	0.009	0.009	0.009	0.01	0.01	0.011	0.013	0.014	0.017	0.02	0.025	0.031	0.044
478	0.009	0.009	0.009	0.009	0.009	0.009	0.008	0.008	0.008	0.009	0.009	0.009	0.009	0.009	0.009	0.011	0.012	0.013	0.017	0.019	0.024	0.03	0.042
479	0.008	0.008	0.008	0.008	0.008	0.008	0.008	0.008	0.008	0.008	0.008	0.008	0.008	0.009	0.009	0.01	0.011	0.013	0.016	0.018	0.023	0.029	0.04
480	0.008	0.008	0.008	0.008	0.008	0.008	0.007	0.007	0.007	0.007	0.008	0.008	0.008	0.008	0.009	0.01	0.011	0.012	0.015	0.018	0.022	0.028	0.039
481	0.008	0.007	0.007	0.007	0.008	0.007	0.007	0.007	0.007	0.007	0.007	0.007	0.008	0.008	0.008	0.009	0.01	0.011	0.014	0.017	0.021	0.027	0.038
482	0.007	0.007	0.007	0.007	0.007	0.007	0.007	0.007	0.007	0.007	0.007	0.007	0.007	0.007	0.008	0.009	0.01	0.011	0.014	0.016	0.021	0.026	0.036
483	0.007	0.007	0.007	0.007	0.007	0.007	0.006	0.006	0.006	0.007	0.007	0.007	0.007	0.007	0.007	0.008	0.009	0.01	0.014	0.016	0.02	0.025	0.035
484	0.006	0.006	0.006	0.006	0.006	0.006	0.006	0.006	0.006	0.006	0.006	0.006	0.006	0.006	0.007	0.008	0.009	0.01	0.013	0.015	0.019	0.024	0.034
485	0.006	0.006	0.006	0.006	0.006	0.006	0.005	0.006	0.005	0.006	0.006	0.006	0.006	0.006	0.006	0.007	0.008	0.009	0.012	0.014	0.018	0.023	0.032
486	0.006	0.006	0.006	0.006	0.006	0.006	0.005	0.005	0.005	0.005	0.005	0.006	0.005	0.006	0.006	0.007	0.008	0.009	0.012	0.014	0.018	0.022	0.031
487	0.006	0.005	0.005	0.005	0.005	0.006	0.005	0.005	0.005	0.005	0.005	0.005	0.005	0.005	0.006	0.007	0.008	0.008	0.011	0.013	0.017	0.021	0.03
488	0.005	0.005	0.005	0.005	0.005	0.005	0.005	0.005	0.005	0.005	0.005	0.005	0.005	0.005	0.006	0.006	0.007	0.008	0.011	0.012	0.016	0.021	0.029
489	0.005	0.005	0.005	0.005	0.005	0.005	0.004	0.005	0.005	0.005	0.005	0.005	0.005	0.005	0.005	0.006	0.007	0.008	0.01	0.012	0.016	0.02	0.028
490	0.005	0.005	0.005	0.005	0.005	0.005	0.004	0.004	0.004	0.005	0.005	0.004	0.005	0.005	0.005	0.006	0.007	0.007	0.01	0.011	0.015	0.019	0.027
491	0.005	0.004	0.004	0.004	0.004	0.005	0.004	0.004	0.004	0.004	0.004	0.004	0.004	0.004	0.005	0.005	0.006	0.007	0.009	0.011	0.014	0.018	0.026
492	0.004	0.004	0.004	0.004	0.004	0.004	0.004	0.004	0.004	0.004	0.004	0.004	0.004	0.004	0.005	0.005	0.006	0.006	0.009	0.01	0.013	0.017	0.025
493	0.004	0.004	0.004	0.004	0.004	0.004	0.004	0.004	0.004	0.004	0.004	0.004	0.004	0.004	0.004	0.005	0.006	0.006	0.009	0.01	0.013	0.016	0.024
494	0.004	0.004	0.004	0.004	0.004	0.004	0.004	0.004	0.004	0.004	0.004	0.004	0.004	0.004	0.004	0.004	0.005	0.006	0.008	0.009	0.012	0.016	0.023
495	0.004	0.004	0.004	0.004	0.004	0.004	0.003	0.004	0.004	0.004	0.004	0.004	0.004	0.004	0.004	0.004	0.005	0.006	0.008	0.009	0.012	0.015	0.022
496	0.004	0.004	0.004	0.004	0.004	0.004	0.004	0.004	0.004	0.004	0.004	0.004	0.004	0.004	0.004	0.004	0.005	0.005	0.008	0.009	0.011	0.014	0.021
497	0.004	0.004	0.004	0.004	0.004	0.004	0.003	0.004	0.003	0.004	0.004	0.003	0.003	0.004	0.004	0.004	0.005	0.005	0.007	0.008	0.011	0.014	0.02
498	0.004	0.004	0.004	0.004	0.004	0.004	0.003	0.003	0.003	0.003	0.004	0.003	0.003	0.003	0.003	0.004	0.005	0.005	0.007	0.008	0.01	0.013	0.019
499	0.004	0.004	0.004	0.004	0.004	0.004	0.003	0.003	0.003	0.003	0.003	0.003	0.003	0.003	0.003	0.004	0.004	0.005	0.007	0.007	0.01	0.012	0.018
500	0.004	0.004	0.004	0.004	0.004	0.004	0.003	0.003	0.003	0.003	0.003	0.003	0.003	0.003	0.003	0.003	0.004	0.004	0.006	0.007	0.009	0.012	0.018
501	0.004	0.004	0.004	0.004	0.004	0.004	0.003	0.003	0.003	0.003	0.003	0.003	0.003	0.003	0.003	0.003	0.004	0.004	0.006	0.007	0.009	0.011	0.017
502	0.004	0.004	0.004	0.004	0.004	0.004	0.003	0.003	0.003	0.003	0.003	0.003	0.003	0.003	0.003	0.003	0.004	0.004	0.006	0.006	0.009	0.011	0.016
503	0.004	0.004	0.004	0.004	0.004	0.004	0.003	0.003	0.003	0.003	0.003	0.003	0.003	0.003	0.003	0.003	0.004	0.004	0.006	0.006	0.008	0.01	0.015
504	0.004	0.004	0.004	0.004	0.004	0.004	0.003	0.003	0.003	0.004	0.003	0.003	0.003	0.003	0.003	0.003	0.004	0.004	0.006	0.006	0.008	0.01	0.015
505	0.004	0.004	0.004	0.004	0.004	0.004	0.003	0.004	0.003	0.003	0.003	0.003	0.003	0.003	0.003	0.003	0.004	0.004	0.006	0.006	0.008	0.01	0.014
506	0.004	0.004	0.004	0.004	0.004	0.004	0.003	0.004	0.003	0.003	0.003	0.003	0.003	0.003	0.003	0.003	0.004	0.004	0.005	0.005	0.007	0.009	0.014
507	0.004	0.004	0.004	0.004	0.004	0.004	0.003	0.004	0.003	0.003	0.003	0.003	0.003	0.003	0.003	0.003	0.003	0.003	0.005	0.005	0.007	0.009	0.013
508	0.004	0.004	0.004	0.004	0.004	0.004	0.003	0.003	0.004	0.004	0.003	0.003	0.003	0.003	0.003	0.003	0.004	0.004	0.005	0.005	0.007	0.008	0.012
509	0.004	0.004	0.004	0.004	0.004	0.004	0.004	0.004	0.004	0.004	0.004	0.003	0.003	0.003	0.003	0.003	0.004	0.004	0.005	0.005	0.007	0.008	0.012
510	0.004	0.004	0.004	0.004	0.004	0.004	0.004	0.004	0.004	0.004	0.004	0.003	0.003	0.003	0.003	0.003	0.004	0.003	0.005	0.005	0.006	0.008	0.011
511	0.004	0.004	0.004	0.004	0.004	0.004	0.004	0.004	0.004	0.004	0.003	0.004	0.003	0.003	0.003	0.003	0.004	0.003	0.005	0.005	0.006	0.007	0.011
512	0.004	0.004	0.004	0.004	0.004	0.004	0.004	0.004	0.004	0.004	0.004	0.003	0.003	0.003	0.003	0.003	0.003	0.003	0.005	0.005	0.006	0.007	0.01
513	0.004	0.004	0.004	0.004	0.004	0.004	0.004	0.004	0.004	0.004	0.004	0.004	0.004	0.003	0.003	0.003	0.004	0.003	0.005	0.005	0.006	0.007	0.01
514	0.005	0.005	0.005	0.005	0.005	0.005	0.004	0.004	0.004	0.004	0.004	0.004	0.004	0.004	0.004	0.004	0.004	0.004	0.005	0.005	0.006	0.007	0.01
515	0.005	0.004	0.005	0.005	0.005	0.005	0.004	0.004	0.004	0.004	0.004	0.004	0.004	0.004	0.004	0.003	0.004	0.004	0.005	0.005	0.005	0.006	0.009
516	0.005	0.004	0.004	0.004	0.005	0.005	0.004	0.004	0.004	0.004	0.004	0.004	0.004	0.004	0.004	0.004	0.004	0.003	0.005	0.004	0.005	0.006	0.009
517	0.005	0.005	0.005	0.005	0.005	0.005	0.004	0.004	0.004	0.004	0.004	0.004	0.004	0.004	0.004	0.004	0.004	0.004	0.005	0.004	0.005	0.006	0.008
518	0.005	0.005	0.005	0.005	0.005	0.005	0.005	0.005	0.005	0.004	0.004	0.004	0.004	0.004	0.004	0.004	0.004	0.004	0.005	0.005	0.005	0.006	0.008
519	0.005	0.005	0.005	0.005	0.005	0.005	0.005	0.005	0.005	0.005	0.004	0.004	0.004	0.004	0.004	0.004	0.004	0.004	0.005	0.005	0.005	0.006	0.008
520	0.005	0.005	0.005	0.005	0.005	0.005	0.005	0.005	0.005	0.005	0.005	0.005	0.004	0.004	0.004	0.004	0.004	0.004	0.005	0.004	0.005	0.006	0.008
521	0.006	0.005	0.005	0.005	0.005	0.005	0.005	0.005	0.005	0.005	0.005	0.005	0.004	0.004	0.004	0.004	0.004	0.004	0.005	0.004	0.005	0.005	0.008
522	0.006	0.005	0.005	0.005	0.006	0.006	0.005	0.005	0.005	0.005	0.005	0.005	0.004	0.004	0.004	0.004	0.004	0.004	0.005	0.005	0.005	0.005	0.007
523	0.006	0.006	0.005	0.005	0.006	0.006	0.005	0.005	0.005	0.005	0.005	0.005	0.005	0.004	0.004	0.004	0.004	0.004	0.005	0.005	0.005	0.005	0.007
524	0.006	0.006	0.006	0.006	0.006	0.006	0.005	0.005	0.005	0.005	0.005	0.005	0.005	0.005	0.005	0.004	0.004	0.004	0.005	0.005	0.005	0.005	0.007
525	0.006	0.006	0.006	0.006	0.006	0.006	0.005	0.005	0.005	0.005	0.005	0.005	0.005	0.005	0.005	0.004	0.005	0.004	0.005	0.004	0.005	0.005	0.006
526	0.006	0.006	0.006	0.006	0.006	0.006	0.006	0.006	0.005	0.005	0.005	0.005	0.005	0.005	0.005	0.004	0.005	0.004	0.005	0.005	0.005	0.005	0.006
527	0.006	0.006	0.006	0.006	0.006	0.006	0.006	0.006	0.006	0.006	0.006	0.005	0.005	0.005	0.005	0.005	0.005	0.004	0.005	0.005	0.005	0.005	0.006
528	0.006	0.006	0.006	0.006	0.006	0.006	0.006	0.006	0.006	0.006	0.006	0.006	0.005	0.005	0.005	0.005	0.005	0.004	0.006	0.005	0.005	0.005	0.006
529	0.006	0.006	0.006	0.006	0.006	0.006	0.006	0.006	0.006	0.006	0.006	0.006	0.005	0.005	0.005	0.005	0.005	0.005	0.006	0.005	0.005	0.005	0.006
530	0.007	0.007	0.006	0.007	0.006	0.007	0.006	0.006	0.006	0.006	0.006	0.006	0.006	0.005	0.005	0.005	0.005	0.005	0.006	0.005	0.005	0.005	0.006
531	0.007	0.007	0.007	0.007	0.007	0.007	0.006	0.007	0.006	0.006	0.006	0.006	0.006	0.006	0.005	0.005	0.005	0.005	0.006	0.005	0.005	0.005	0.006
532	0.007	0.007	0.007	0.007	0.007	0.007	0.006	0.007	0.006	0.006	0.006	0.006	0.006	0.006	0.005	0.005	0.005	0.005	0.006	0.005	0.005	0.005	0.006
533	0.007	0.007	0.007	0.007	0.007	0.007	0.007	0.006	0.006	0.006	0.006	0.006	0.006	0.006	0.006	0.005	0.005	0.005	0.006	0.005	0.005	0.005	0.005
534	0.007	0.007	0.007	0.007	0.007	0.007	0.006	0.007	0.006	0.006	0.006	0.006	0.006	0.006	0.006	0.005	0.005	0.005	0.006	0.005	0.005	0.004	0.005
535	0.007	0.007	0.007	0.007	0.007	0.007	0.007	0.007	0.007	0.007	0.007	0.006	0.006	0.006	0.006	0.006	0.006	0.005	0.006	0.005	0.005	0.005	0.005
536	0.008	0.008	0.007	0.007	0.008	0.008	0.007	0.007	0.007	0.007	0.007	0.007	0.007	0.007	0.007	0.006	0.006	0.006	0.007	0.006	0.006	0.005	0.006
537	0.008	0.007	0.008	0.007	0.008	0.007	0.007	0.007	0.007	0.007	0.007	0.007	0.007	0.006	0.006	0.006	0.006	0.006	0.007	0.005	0.006	0.005	0.005
538	0.008	0.008	0.008	0.008	0.008	0.008	0.007	0.007	0.007	0.007	0.007	0.007	0.007	0.007	0.006	0.006	0.006	0.006	0.007	0.006	0.006	0.005	0.005
539	0.008	0.008	0.008	0.008	0.008	0.008	0.007	0.007	0.007	0.007	0.007	0.007	0.007	0.006	0.007	0.006	0.006	0.006	0.007	0.006	0.006	0.005	0.005
540	0.008	0.008	0.008	0.008	0.008	0.008	0.007	0.007	0.007	0.007	0.007	0.007	0.007	0.007	0.007	0.006	0.006	0.006	0.007	0.006	0.006	0.005	0.005
541	0.008	0.008	0.008	0.008	0.008	0.008	0.007	0.008	0.007	0.007	0.007	0.007	0.007	0.007	0.007	0.006	0.006	0.006	0.007	0.006	0.006	0.005	0.005
542	0.008	0.008	0.008	0.008	0.008	0.008	0.008	0.008	0.007	0.007	0.007	0.007	0.007	0.007	0.007	0.006	0.006	0.006	0.007	0.006	0.006	0.005	0.005
543	0.008	0.008	0.008	0.008	0.008	0.008	0.008	0.008	0.008	0.008	0.008	0.007	0.007	0.007	0.007	0.006	0.006	0.006	0.007	0.006	0.006	0.005	0.005
544	0.008	0.008	0.008	0.008	0.008	0.008	0.008	0.008	0.008	0.008	0.008	0.007	0.007	0.007	0.007	0.007	0.006	0.006	0.007	0.006	0.006	0.005	0.005
545	0.008	0.008	0.008	0.008	0.008	0.008	0.008	0.008	0.008	0.008	0.008	0.008	0.007	0.007	0.007	0.007	0.007	0.006	0.007	0.006	0.006	0.005	0.005
546	0.009	0.008	0.008	0.008	0.008	0.009	0.008	0.008	0.008	0.008	0.008	0.008	0.007	0.007	0.007	0.007	0.007	0.006	0.007	0.006	0.006	0.005	0.005
547	0.009	0.009	0.009	0.009	0.009	0.009	0.008	0.008	0.008	0.008	0.008	0.008	0.007	0.007	0.007	0.007	0.007	0.006	0.007	0.006	0.006	0.005	0.005
548	0.009	0.009	0.009	0.009	0.009	0.009	0.008	0.008	0.008	0.008	0.008	0.008	0.008	0.007	0.007	0.007	0.007	0.007	0.008	0.007	0.006	0.006	0.006
549	0.009	0.009	0.009	0.009	0.009	0.009	0.008	0.009	0.008	0.008	0.008	0.008	0.008	0.008	0.007	0.007	0.007	0.007	0.008	0.007	0.006	0.006	0.006
550	0.009	0.009	0.009	0.009	0.009	0.009	0.009	0.009	0.009	0.008	0.008	0.008	0.008	0.008	0.008	0.007	0.007	0.007	0.008	0.007	0.007	0.006	0.006
551	0.009	0.009	0.009	0.009	0.009	0.009	0.009	0.009	0.009	0.009	0.008	0.008	0.008	0.008	0.008	0.007	0.007	0.007	0.008	0.007	0.007	0.006	0.006
552	0.009	0.009	0.009	0.009	0.009	0.009	0.009	0.009	0.009	0.009	0.009	0.008	0.008	0.008	0.008	0.008	0.007	0.007	0.008	0.007	0.007	0.006	0.006
553	0.01	0.009	0.009	0.009	0.009	0.009	0.009	0.009	0.009	0.009	0.009	0.009	0.008	0.008	0.008	0.008	0.008	0.007	0.008	0.007	0.007	0.006	0.006
554	0.01	0.01	0.01	0.01	0.01	0.01	0.009	0.009	0.009	0.009	0.009	0.009	0.008	0.008	0.008	0.008	0.008	0.007	0.008	0.007	0.007	0.006	0.006
555	0.01	0.01	0.01	0.01	0.01	0.01	0.009	0.009	0.009	0.009	0.009	0.009	0.009	0.008	0.008	0.008	0.008	0.007	0.008	0.007	0.007	0.006	0.006
556	0.01	0.01	0.01	0.01	0.01	0.01	0.009	0.009	0.009	0.009	0.009	0.009	0.009	0.009	0.008	0.008	0.008	0.007	0.008	0.007	0.007	0.006	0.006
557	0.01	0.01	0.01	0.01	0.01	0.01	0.01	0.01	0.009	0.009	0.009	0.009	0.009	0.009	0.009	0.008	0.008	0.008	0.008	0.007	0.007	0.006	0.006
558	0.01	0.01	0.01	0.01	0.01	0.01	0.01	0.01	0.01	0.01	0.009	0.009	0.009	0.009	0.009	0.008	0.008	0.008	0.009	0.008	0.007	0.006	0.006
559	0.011	0.01	0.011	0.01	0.01	0.01	0.01	0.01	0.01	0.01	0.01	0.01	0.009	0.009	0.009	0.009	0.009	0.008	0.009	0.008	0.007	0.006	0.006
560	0.011	0.011	0.011	0.011	0.011	0.011	0.01	0.01	0.01	0.01	0.01	0.01	0.01	0.009	0.009	0.009	0.009	0.008	0.009	0.008	0.008	0.006	0.006
561	0.011	0.011	0.011	0.011	0.011	0.011	0.01	0.011	0.01	0.01	0.01	0.01	0.01	0.01	0.009	0.009	0.009	0.009	0.009	0.008	0.008	0.007	0.006
562	0.011	0.011	0.011	0.011	0.011	0.011	0.011	0.011	0.011	0.011	0.011	0.01	0.01	0.01	0.01	0.009	0.009	0.009	0.009	0.008	0.008	0.007	0.006
563	0.012	0.012	0.012	0.011	0.012	0.012	0.011	0.011	0.011	0.011	0.011	0.011	0.01	0.01	0.01	0.01	0.009	0.009	0.01	0.008	0.008	0.007	0.007
564	0.012	0.012	0.012	0.012	0.012	0.012	0.011	0.012	0.011	0.011	0.011	0.011	0.011	0.011	0.01	0.01	0.01	0.009	0.01	0.009	0.008	0.007	0.007
565	0.012	0.012	0.012	0.012	0.012	0.012	0.012	0.012	0.012	0.012	0.011	0.011	0.011	0.011	0.011	0.01	0.01	0.009	0.01	0.009	0.009	0.007	0.007
566	0.013	0.013	0.013	0.013	0.013	0.013	0.012	0.012	0.012	0.012	0.012	0.012	0.012	0.011	0.011	0.01	0.01	0.01	0.01	0.009	0.009	0.007	0.007
567	0.013	0.013	0.013	0.013	0.013	0.013	0.013	0.013	0.012	0.012	0.012	0.012	0.012	0.012	0.011	0.011	0.011	0.01	0.011	0.009	0.009	0.008	0.007
568	0.013	0.013	0.013	0.013	0.013	0.013	0.013	0.013	0.013	0.013	0.013	0.012	0.012	0.012	0.012	0.011	0.011	0.01	0.011	0.01	0.009	0.008	0.007
569	0.014	0.014	0.014	0.014	0.014	0.014	0.013	0.013	0.013	0.013	0.013	0.013	0.012	0.012	0.012	0.011	0.011	0.01	0.011	0.01	0.009	0.008	0.007
570	0.014	0.014	0.014	0.014	0.014	0.014	0.014	0.014	0.013	0.013	0.013	0.013	0.013	0.013	0.012	0.012	0.011	0.011	0.012	0.01	0.01	0.008	0.007
571	0.015	0.014	0.014	0.014	0.014	0.014	0.014	0.014	0.014	0.014	0.014	0.014	0.013	0.013	0.013	0.012	0.012	0.011	0.012	0.01	0.01	0.008	0.008
572	0.015	0.015	0.015	0.015	0.015	0.015	0.014	0.014	0.014	0.014	0.014	0.014	0.014	0.013	0.013	0.012	0.012	0.012	0.012	0.01	0.01	0.009	0.008
573	0.015	0.015	0.015	0.015	0.015	0.015	0.015	0.015	0.015	0.015	0.015	0.014	0.014	0.014	0.014	0.013	0.013	0.012	0.012	0.011	0.01	0.009	0.008
574	0.016	0.016	0.016	0.016	0.016	0.016	0.015	0.015	0.015	0.015	0.015	0.015	0.014	0.014	0.014	0.013	0.013	0.012	0.013	0.011	0.01	0.009	0.008
575	0.016	0.016	0.016	0.016	0.016	0.016	0.016	0.016	0.016	0.015	0.015	0.015	0.015	0.015	0.014	0.014	0.013	0.012	0.013	0.011	0.011	0.009	0.008
576	0.017	0.017	0.017	0.017	0.017	0.017	0.016	0.016	0.016	0.016	0.016	0.016	0.015	0.015	0.015	0.014	0.014	0.013	0.014	0.012	0.011	0.009	0.009
577	0.017	0.017	0.017	0.017	0.017	0.017	0.016	0.017	0.016	0.016	0.016	0.016	0.016	0.015	0.015	0.014	0.014	0.013	0.014	0.012	0.011	0.01	0.009
578	0.017	0.017	0.018	0.018	0.018	0.018	0.017	0.017	0.017	0.017	0.017	0.017	0.016	0.016	0.015	0.015	0.014	0.014	0.014	0.012	0.012	0.01	0.009
579	0.018	0.018	0.018	0.018	0.018	0.018	0.018	0.018	0.017	0.017	0.017	0.017	0.016	0.016	0.016	0.015	0.015	0.014	0.014	0.013	0.012	0.01	0.009
580	0.019	0.019	0.019	0.018	0.018	0.019	0.018	0.018	0.018	0.018	0.018	0.018	0.017	0.017	0.016	0.016	0.015	0.014	0.015	0.013	0.012	0.01	0.009
581	0.019	0.019	0.019	0.019	0.019	0.019	0.019	0.019	0.019	0.018	0.018	0.018	0.018	0.017	0.017	0.016	0.016	0.015	0.015	0.014	0.013	0.011	0.01
582	0.02	0.02	0.02	0.02	0.02	0.02	0.019	0.019	0.019	0.019	0.019	0.019	0.018	0.018	0.017	0.017	0.016	0.016	0.016	0.014	0.013	0.011	0.01
583	0.021	0.02	0.02	0.02	0.02	0.02	0.02	0.02	0.02	0.02	0.02	0.019	0.019	0.018	0.018	0.017	0.017	0.016	0.016	0.014	0.013	0.012	0.01
584	0.021	0.021	0.021	0.021	0.021	0.021	0.021	0.021	0.02	0.02	0.02	0.02	0.019	0.019	0.019	0.018	0.017	0.017	0.017	0.015	0.014	0.012	0.01
585	0.022	0.021	0.021	0.021	0.021	0.022	0.021	0.021	0.021	0.021	0.021	0.021	0.02	0.02	0.019	0.018	0.018	0.017	0.017	0.015	0.014	0.012	0.011
586	0.022	0.022	0.022	0.022	0.022	0.022	0.022	0.022	0.022	0.021	0.021	0.021	0.02	0.02	0.02	0.019	0.019	0.018	0.018	0.016	0.015	0.013	0.011
587	0.023	0.023	0.023	0.023	0.023	0.023	0.022	0.022	0.022	0.022	0.022	0.022	0.021	0.021	0.02	0.019	0.019	0.018	0.018	0.016	0.015	0.013	0.011
588	0.023	0.023	0.023	0.023	0.023	0.023	0.023	0.023	0.023	0.023	0.022	0.022	0.022	0.021	0.021	0.02	0.019	0.018	0.019	0.017	0.015	0.013	0.011
589	0.024	0.024	0.024	0.024	0.024	0.024	0.024	0.024	0.023	0.023	0.023	0.023	0.022	0.022	0.021	0.02	0.02	0.019	0.019	0.017	0.016	0.014	0.012
590	0.025	0.025	0.025	0.025	0.025	0.025	0.024	0.024	0.024	0.024	0.024	0.024	0.023	0.022	0.022	0.021	0.021	0.02	0.02	0.018	0.016	0.014	0.012
591	0.025	0.025	0.025	0.025	0.025	0.026	0.025	0.025	0.025	0.025	0.025	0.024	0.024	0.023	0.023	0.022	0.021	0.02	0.02	0.018	0.017	0.014	0.013
592	0.026	0.026	0.026	0.026	0.026	0.026	0.026	0.026	0.026	0.025	0.025	0.025	0.024	0.024	0.023	0.022	0.022	0.021	0.021	0.019	0.017	0.015	0.013
593	0.027	0.027	0.027	0.027	0.027	0.027	0.026	0.026	0.026	0.026	0.026	0.026	0.025	0.025	0.024	0.023	0.023	0.021	0.021	0.019	0.018	0.015	0.013
594	0.028	0.027	0.027	0.028	0.028	0.028	0.027	0.027	0.027	0.027	0.026	0.026	0.026	0.025	0.025	0.023	0.023	0.022	0.022	0.02	0.018	0.016	0.013
595	0.029	0.029	0.028	0.029	0.028	0.029	0.028	0.028	0.028	0.028	0.027	0.027	0.026	0.026	0.025	0.024	0.024	0.023	0.023	0.02	0.019	0.016	0.014
596	0.029	0.029	0.029	0.029	0.03	0.029	0.029	0.029	0.029	0.028	0.028	0.028	0.027	0.027	0.026	0.025	0.025	0.023	0.023	0.021	0.019	0.017	0.014
597	0.03	0.03	0.03	0.03	0.03	0.03	0.03	0.03	0.029	0.029	0.029	0.029	0.028	0.028	0.027	0.026	0.025	0.024	0.024	0.022	0.02	0.017	0.015
598	0.031	0.031	0.031	0.031	0.031	0.031	0.031	0.031	0.03	0.03	0.03	0.03	0.029	0.029	0.028	0.027	0.026	0.025	0.025	0.022	0.02	0.018	0.015
599	0.032	0.032	0.032	0.032	0.032	0.032	0.031	0.032	0.031	0.031	0.031	0.03	0.03	0.03	0.029	0.027	0.027	0.026	0.025	0.023	0.021	0.018	0.016
600	0.033	0.033	0.033	0.033	0.033	0.033	0.032	0.033	0.032	0.032	0.031	0.031	0.031	0.03	0.029	0.028	0.028	0.026	0.026	0.023	0.021	0.019	0.016
601	0.034	0.034	0.034	0.034	0.034	0.034	0.033	0.033	0.033	0.033	0.033	0.032	0.031	0.031	0.03	0.029	0.028	0.027	0.027	0.024	0.022	0.019	0.016
602	0.035	0.035	0.035	0.035	0.035	0.035	0.034	0.034	0.034	0.033	0.034	0.033	0.032	0.032	0.031	0.03	0.029	0.028	0.028	0.025	0.023	0.02	0.017
603	0.036	0.035	0.035	0.036	0.036	0.035	0.035	0.035	0.035	0.035	0.034	0.034	0.033	0.033	0.032	0.031	0.03	0.028	0.028	0.025	0.023	0.02	0.017
604	0.037	0.036	0.037	0.037	0.037	0.037	0.036	0.036	0.036	0.036	0.035	0.035	0.034	0.034	0.033	0.032	0.031	0.029	0.029	0.026	0.024	0.021	0.018
605	0.038	0.038	0.038	0.038	0.038	0.038	0.037	0.037	0.037	0.037	0.036	0.036	0.035	0.035	0.034	0.032	0.032	0.03	0.03	0.027	0.025	0.022	0.019
606	0.039	0.039	0.039	0.039	0.039	0.039	0.038	0.038	0.038	0.038	0.037	0.037	0.036	0.036	0.035	0.034	0.033	0.031	0.031	0.028	0.026	0.022	0.019
607	0.04	0.04	0.04	0.039	0.04	0.04	0.039	0.039	0.039	0.039	0.038	0.038	0.037	0.037	0.036	0.034	0.033	0.032	0.032	0.029	0.026	0.023	0.02
608	0.041	0.041	0.041	0.041	0.041	0.041	0.04	0.04	0.04	0.04	0.039	0.039	0.038	0.038	0.037	0.035	0.034	0.033	0.032	0.029	0.027	0.024	0.02
609	0.042	0.041	0.042	0.042	0.042	0.042	0.041	0.041	0.041	0.041	0.04	0.04	0.039	0.039	0.038	0.036	0.035	0.034	0.033	0.03	0.028	0.025	0.021
610	0.043	0.043	0.043	0.043	0.043	0.043	0.042	0.043	0.042	0.042	0.041	0.041	0.04	0.04	0.039	0.038	0.036	0.035	0.034	0.031	0.029	0.025	0.022
611	0.044	0.044	0.044	0.044	0.044	0.044	0.044	0.044	0.043	0.043	0.042	0.042	0.041	0.041	0.04	0.039	0.038	0.036	0.035	0.032	0.03	0.026	0.022
612	0.045	0.045	0.045	0.045	0.045	0.045	0.045	0.045	0.044	0.044	0.044	0.043	0.043	0.042	0.041	0.04	0.038	0.037	0.036	0.033	0.031	0.027	0.023
613	0.046	0.046	0.046	0.047	0.046	0.046	0.046	0.046	0.046	0.045	0.045	0.044	0.044	0.043	0.042	0.041	0.04	0.038	0.037	0.034	0.031	0.028	0.024
614	0.048	0.048	0.048	0.048	0.048	0.048	0.047	0.047	0.047	0.046	0.046	0.046	0.045	0.044	0.043	0.042	0.041	0.039	0.038	0.035	0.032	0.028	0.025
615	0.049	0.049	0.049	0.049	0.049	0.049	0.049	0.048	0.048	0.048	0.047	0.047	0.046	0.046	0.045	0.043	0.042	0.04	0.039	0.036	0.033	0.029	0.025
616	0.05	0.05	0.05	0.05	0.05	0.05	0.05	0.05	0.049	0.049	0.049	0.048	0.047	0.047	0.046	0.044	0.043	0.041	0.04	0.037	0.034	0.03	0.026
617	0.051	0.051	0.051	0.051	0.051	0.051	0.051	0.051	0.05	0.05	0.05	0.049	0.048	0.048	0.047	0.045	0.044	0.042	0.041	0.038	0.035	0.031	0.027
618	0.052	0.052	0.052	0.052	0.052	0.052	0.052	0.052	0.051	0.051	0.051	0.05	0.049	0.049	0.048	0.046	0.045	0.043	0.042	0.039	0.036	0.032	0.027
619	0.053	0.053	0.053	0.054	0.054	0.053	0.053	0.053	0.053	0.052	0.052	0.051	0.051	0.05	0.049	0.047	0.046	0.044	0.043	0.04	0.037	0.033	0.028
620	0.055	0.055	0.055	0.055	0.055	0.055	0.054	0.054	0.054	0.053	0.053	0.052	0.052	0.051	0.05	0.048	0.047	0.045	0.044	0.041	0.038	0.033	0.029
621	0.056	0.056	0.056	0.056	0.056	0.056	0.055	0.055	0.055	0.055	0.054	0.054	0.053	0.052	0.051	0.049	0.048	0.046	0.045	0.042	0.039	0.034	0.03
622	0.057	0.057	0.057	0.057	0.057	0.057	0.056	0.057	0.056	0.056	0.055	0.055	0.054	0.053	0.052	0.05	0.049	0.047	0.046	0.043	0.04	0.035	0.03
623	0.058	0.058	0.058	0.058	0.058	0.058	0.058	0.058	0.057	0.057	0.056	0.056	0.055	0.055	0.053	0.052	0.05	0.048	0.047	0.044	0.04	0.036	0.031
624	0.059	0.059	0.059	0.059	0.059	0.059	0.059	0.059	0.058	0.058	0.058	0.057	0.056	0.055	0.054	0.053	0.051	0.049	0.048	0.045	0.041	0.037	0.032
625	0.061	0.061	0.06	0.061	0.061	0.061	0.06	0.06	0.06	0.059	0.059	0.058	0.057	0.057	0.056	0.054	0.053	0.051	0.049	0.046	0.042	0.038	0.033
626	0.062	0.062	0.062	0.062	0.062	0.062	0.061	0.061	0.061	0.061	0.06	0.06	0.058	0.058	0.057	0.055	0.054	0.052	0.051	0.047	0.044	0.039	0.034
627	0.063	0.063	0.063	0.063	0.063	0.063	0.063	0.063	0.062	0.062	0.062	0.061	0.06	0.059	0.058	0.056	0.055	0.053	0.052	0.048	0.045	0.04	0.035
628	0.065	0.065	0.065	0.065	0.065	0.065	0.064	0.064	0.064	0.063	0.063	0.062	0.061	0.061	0.06	0.058	0.057	0.054	0.053	0.049	0.046	0.041	0.036
629	0.066	0.066	0.066	0.066	0.066	0.066	0.066	0.066	0.065	0.065	0.064	0.064	0.063	0.062	0.061	0.059	0.058	0.056	0.054	0.051	0.047	0.042	0.037
630	0.068	0.068	0.067	0.068	0.068	0.068	0.067	0.067	0.067	0.066	0.066	0.065	0.064	0.063	0.062	0.06	0.059	0.057	0.056	0.052	0.048	0.043	0.038
631	0.069	0.069	0.069	0.069	0.069	0.069	0.069	0.068	0.068	0.068	0.067	0.066	0.066	0.065	0.064	0.062	0.061	0.058	0.057	0.053	0.049	0.045	0.039
632	0.07	0.07	0.07	0.071	0.071	0.071	0.07	0.07	0.069	0.069	0.069	0.068	0.067	0.066	0.065	0.063	0.062	0.06	0.058	0.054	0.051	0.046	0.04
633	0.072	0.072	0.072	0.072	0.072	0.072	0.071	0.071	0.071	0.07	0.07	0.069	0.068	0.068	0.067	0.065	0.063	0.061	0.06	0.056	0.052	0.047	0.041
634	0.073	0.073	0.073	0.073	0.073	0.073	0.073	0.073	0.072	0.072	0.071	0.071	0.07	0.069	0.068	0.066	0.065	0.062	0.061	0.057	0.053	0.048	0.042
635	0.075	0.074	0.074	0.075	0.074	0.074	0.074	0.074	0.073	0.073	0.073	0.072	0.071	0.071	0.069	0.067	0.066	0.063	0.062	0.058	0.055	0.05	0.043
636	0.076	0.076	0.075	0.076	0.076	0.076	0.075	0.075	0.075	0.074	0.074	0.073	0.072	0.072	0.07	0.068	0.067	0.065	0.063	0.059	0.056	0.051	0.044
637	0.077	0.077	0.077	0.077	0.077	0.077	0.076	0.076	0.076	0.075	0.075	0.074	0.073	0.073	0.072	0.069	0.068	0.066	0.064	0.06	0.057	0.051	0.045
638	0.078	0.078	0.078	0.078	0.078	0.078	0.077	0.077	0.077	0.076	0.076	0.075	0.074	0.074	0.072	0.071	0.069	0.067	0.066	0.062	0.058	0.053	0.047
639	0.079	0.079	0.079	0.079	0.079	0.079	0.078	0.078	0.078	0.077	0.077	0.076	0.075	0.075	0.074	0.072	0.07	0.068	0.067	0.063	0.059	0.054	0.048
640	0.08	0.08	0.08	0.08	0.08	0.08	0.079	0.079	0.079	0.078	0.078	0.077	0.076	0.075	0.074	0.073	0.071	0.069	0.068	0.064	0.06	0.055	0.049
641	0.081	0.081	0.081	0.081	0.081	0.081	0.08	0.08	0.08	0.08	0.079	0.078	0.077	0.077	0.076	0.074	0.073	0.07	0.069	0.065	0.061	0.056	0.05
642	0.082	0.082	0.082	0.082	0.082	0.082	0.081	0.081	0.081	0.081	0.08	0.079	0.078	0.078	0.077	0.075	0.074	0.072	0.07	0.066	0.063	0.057	0.051
643	0.083	0.083	0.083	0.083	0.083	0.083	0.082	0.082	0.082	0.081	0.081	0.08	0.079	0.079	0.078	0.076	0.075	0.073	0.071	0.067	0.064	0.059	0.052
644	0.084	0.084	0.084	0.084	0.084	0.084	0.084	0.083	0.083	0.083	0.082	0.082	0.081	0.08	0.079	0.077	0.076	0.074	0.072	0.069	0.065	0.06	0.053
645	0.085	0.085	0.085	0.085	0.085	0.085	0.085	0.085	0.084	0.084	0.083	0.083	0.082	0.081	0.08	0.078	0.077	0.075	0.074	0.07	0.066	0.061	0.055
646	0.086	0.086	0.086	0.086	0.086	0.086	0.086	0.086	0.085	0.085	0.085	0.084	0.083	0.082	0.081	0.079	0.078	0.076	0.075	0.071	0.068	0.062	0.056
647	0.087	0.087	0.087	0.087	0.087	0.087	0.087	0.087	0.086	0.086	0.086	0.085	0.084	0.083	0.082	0.08	0.079	0.077	0.076	0.072	0.069	0.064	0.057
648	0.088	0.088	0.088	0.088	0.088	0.088	0.088	0.088	0.087	0.087	0.087	0.086	0.085	0.084	0.083	0.081	0.08	0.078	0.077	0.073	0.07	0.065	0.059
649	0.089	0.089	0.089	0.089	0.089	0.089	0.089	0.089	0.088	0.088	0.088	0.087	0.086	0.085	0.084	0.083	0.081	0.079	0.078	0.075	0.071	0.066	0.06
650	0.09	0.09	0.09	0.09	0.09	0.09	0.09	0.09	0.089	0.089	0.089	0.088	0.087	0.086	0.085	0.084	0.083	0.08	0.08	0.076	0.073	0.067	0.061
651	0.091	0.091	0.091	0.091	0.091	0.091	0.091	0.09	0.09	0.09	0.089	0.089	0.088	0.087	0.086	0.085	0.084	0.082	0.081	0.077	0.074	0.069	0.063
652	0.092	0.092	0.092	0.092	0.092	0.092	0.091	0.091	0.091	0.091	0.09	0.089	0.089	0.088	0.087	0.085	0.085	0.083	0.082	0.078	0.075	0.07	0.064
653	0.092	0.092	0.092	0.092	0.092	0.093	0.092	0.092	0.092	0.091	0.091	0.09	0.089	0.089	0.088	0.086	0.086	0.084	0.083	0.08	0.077	0.072	0.065
654	0.093	0.093	0.093	0.093	0.093	0.093	0.092	0.092	0.092	0.092	0.091	0.091	0.09	0.089	0.088	0.087	0.086	0.084	0.084	0.081	0.078	0.073	0.067
655	0.093	0.093	0.093	0.093	0.093	0.093	0.093	0.093	0.092	0.092	0.092	0.091	0.09	0.09	0.089	0.087	0.087	0.085	0.084	0.081	0.078	0.074	0.068
656	0.093	0.093	0.093	0.093	0.093	0.093	0.093	0.093	0.092	0.092	0.092	0.091	0.09	0.09	0.089	0.088	0.087	0.085	0.085	0.082	0.08	0.075	0.069
657	0.093	0.093	0.093	0.093	0.093	0.093	0.093	0.093	0.092	0.092	0.092	0.091	0.091	0.09	0.089	0.088	0.088	0.086	0.086	0.083	0.08	0.076	0.07
658	0.093	0.093	0.093	0.093	0.094	0.093	0.093	0.093	0.092	0.092	0.092	0.091	0.091	0.09	0.09	0.088	0.088	0.087	0.086	0.084	0.081	0.077	0.071
659	0.093	0.093	0.093	0.093	0.094	0.093	0.093	0.093	0.093	0.092	0.092	0.092	0.091	0.091	0.09	0.089	0.088	0.087	0.087	0.084	0.082	0.078	0.072
660	0.093	0.093	0.093	0.093	0.093	0.093	0.093	0.093	0.092	0.092	0.092	0.091	0.091	0.09	0.09	0.089	0.089	0.087	0.087	0.085	0.083	0.079	0.074
661	0.093	0.093	0.093	0.093	0.093	0.093	0.093	0.092	0.092	0.092	0.092	0.091	0.091	0.09	0.09	0.089	0.089	0.088	0.088	0.086	0.084	0.08	0.074
662	0.093	0.092	0.093	0.092	0.093	0.093	0.092	0.092	0.092	0.092	0.092	0.091	0.091	0.09	0.09	0.089	0.089	0.088	0.088	0.086	0.085	0.081	0.076
663	0.092	0.092	0.092	0.092	0.093	0.092	0.092	0.092	0.092	0.092	0.091	0.091	0.09	0.09	0.09	0.089	0.089	0.088	0.088	0.087	0.085	0.082	0.077
664	0.092	0.092	0.092	0.092	0.092	0.092	0.092	0.092	0.091	0.091	0.091	0.091	0.09	0.09	0.09	0.089	0.09	0.089	0.089	0.087	0.086	0.083	0.078
665	0.092	0.092	0.092	0.092	0.092	0.092	0.092	0.092	0.091	0.091	0.091	0.091	0.09	0.09	0.09	0.089	0.09	0.089	0.089	0.088	0.087	0.084	0.079
666	0.092	0.092	0.092	0.092	0.092	0.092	0.091	0.091	0.091	0.091	0.091	0.091	0.09	0.09	0.09	0.089	0.09	0.089	0.09	0.089	0.088	0.085	0.081
667	0.092	0.092	0.092	0.092	0.092	0.092	0.091	0.092	0.091	0.091	0.091	0.091	0.09	0.09	0.09	0.09	0.09	0.089	0.09	0.089	0.089	0.086	0.082
668	0.091	0.091	0.091	0.091	0.092	0.092	0.091	0.091	0.091	0.091	0.091	0.091	0.09	0.09	0.09	0.09	0.091	0.09	0.091	0.09	0.089	0.087	0.083
669	0.091	0.091	0.091	0.091	0.091	0.091	0.091	0.091	0.091	0.091	0.091	0.091	0.09	0.09	0.09	0.09	0.091	0.09	0.092	0.091	0.091	0.088	0.084
670	0.091	0.091	0.091	0.091	0.091	0.091	0.091	0.091	0.091	0.091	0.091	0.09	0.09	0.09	0.09	0.09	0.091	0.091	0.092	0.091	0.091	0.089	0.086
671	0.091	0.091	0.091	0.091	0.091	0.092	0.091	0.091	0.091	0.091	0.091	0.091	0.09	0.09	0.09	0.09	0.091	0.091	0.093	0.092	0.092	0.09	0.087
672	0.091	0.091	0.091	0.092	0.092	0.091	0.091	0.091	0.091	0.091	0.091	0.091	0.091	0.091	0.091	0.091	0.092	0.092	0.093	0.093	0.093	0.092	0.088
673	0.091	0.091	0.091	0.091	0.091	0.091	0.091	0.091	0.091	0.091	0.091	0.091	0.091	0.091	0.091	0.091	0.092	0.092	0.094	0.094	0.094	0.093	0.09
674	0.091	0.091	0.092	0.091	0.092	0.092	0.091	0.091	0.091	0.091	0.091	0.091	0.091	0.091	0.091	0.092	0.092	0.093	0.094	0.095	0.095	0.094	0.091
675	0.091	0.092	0.091	0.092	0.092	0.092	0.091	0.092	0.091	0.091	0.092	0.091	0.091	0.091	0.092	0.092	0.093	0.093	0.095	0.095	0.096	0.095	0.092
676	0.092	0.092	0.092	0.092	0.092	0.092	0.092	0.092	0.092	0.091	0.092	0.092	0.091	0.091	0.092	0.092	0.093	0.094	0.095	0.096	0.097	0.096	0.093
677	0.092	0.092	0.092	0.092	0.092	0.092	0.092	0.092	0.092	0.092	0.092	0.092	0.092	0.092	0.092	0.092	0.094	0.094	0.096	0.096	0.097	0.097	0.095
678	0.092	0.092	0.092	0.092	0.092	0.092	0.092	0.092	0.092	0.092	0.092	0.092	0.092	0.092	0.092	0.092	0.094	0.094	0.096	0.097	0.098	0.097	0.095
679	0.092	0.092	0.092	0.092	0.092	0.092	0.092	0.092	0.092	0.092	0.092	0.092	0.092	0.092	0.092	0.093	0.094	0.094	0.096	0.097	0.098	0.098	0.096
680	0.092	0.092	0.093	0.092	0.093	0.093	0.093	0.093	0.092	0.093	0.093	0.092	0.092	0.092	0.093	0.093	0.095	0.095	0.097	0.097	0.099	0.098	0.097
681	0.093	0.093	0.093	0.093	0.093	0.093	0.093	0.093	0.093	0.093	0.093	0.092	0.092	0.093	0.093	0.093	0.095	0.095	0.097	0.097	0.099	0.099	0.097
682	0.093	0.093	0.093	0.093	0.093	0.094	0.093	0.093	0.093	0.093	0.093	0.093	0.093	0.093	0.093	0.094	0.095	0.095	0.097	0.098	0.099	0.099	0.098
683	0.093	0.093	0.093	0.094	0.094	0.094	0.093	0.094	0.093	0.093	0.093	0.093	0.093	0.093	0.093	0.094	0.095	0.095	0.097	0.098	0.099	0.1	0.098
684	0.094	0.094	0.094	0.094	0.094	0.094	0.094	0.094	0.094	0.094	0.094	0.093	0.093	0.093	0.093	0.094	0.095	0.095	0.097	0.098	0.099	0.1	0.099
685	0.094	0.094	0.094	0.094	0.094	0.095	0.094	0.094	0.094	0.094	0.094	0.094	0.094	0.094	0.094	0.094	0.096	0.096	0.098	0.098	0.1	0.1	0.099
686	0.095	0.095	0.095	0.095	0.095	0.095	0.095	0.095	0.094	0.094	0.094	0.094	0.094	0.094	0.094	0.094	0.096	0.096	0.098	0.098	0.1	0.1	0.1
687	0.095	0.095	0.095	0.095	0.095	0.095	0.095	0.095	0.095	0.095	0.095	0.094	0.094	0.094	0.094	0.095	0.096	0.096	0.098	0.099	0.1	0.101	0.101
688	0.095	0.096	0.096	0.096	0.095	0.096	0.095	0.096	0.095	0.095	0.095	0.095	0.095	0.095	0.095	0.095	0.096	0.096	0.098	0.099	0.101	0.101	0.101
689	0.096	0.096	0.096	0.096	0.096	0.096	0.096	0.096	0.096	0.096	0.096	0.095	0.095	0.095	0.095	0.096	0.097	0.097	0.099	0.099	0.101	0.102	0.102
690	0.097	0.096	0.096	0.097	0.097	0.097	0.096	0.097	0.096	0.096	0.096	0.096	0.096	0.096	0.096	0.096	0.097	0.097	0.099	0.1	0.101	0.102	0.103
691	0.097	0.097	0.097	0.097	0.097	0.097	0.097	0.097	0.097	0.097	0.097	0.096	0.096	0.096	0.096	0.096	0.098	0.098	0.099	0.1	0.102	0.103	0.103
692	0.097	0.097	0.097	0.097	0.098	0.098	0.097	0.097	0.097	0.097	0.097	0.096	0.096	0.096	0.096	0.096	0.098	0.098	0.1	0.1	0.103	0.103	0.104
693	0.098	0.098	0.098	0.098	0.098	0.098	0.098	0.098	0.097	0.097	0.097	0.097	0.097	0.097	0.097	0.097	0.098	0.098	0.1	0.101	0.103	0.104	0.105
694	0.099	0.098	0.099	0.099	0.099	0.099	0.099	0.099	0.098	0.098	0.098	0.098	0.097	0.097	0.097	0.097	0.099	0.099	0.1	0.101	0.103	0.104	0.106
695	0.099	0.099	0.099	0.099	0.099	0.099	0.099	0.099	0.099	0.098	0.099	0.098	0.098	0.098	0.098	0.098	0.099	0.099	0.101	0.102	0.104	0.105	0.106
696	0.099	0.1	0.099	0.099	0.1	0.1	0.099	0.099	0.099	0.099	0.099	0.098	0.098	0.098	0.098	0.098	0.099	0.099	0.101	0.102	0.104	0.105	0.107
697	0.1	0.1	0.1	0.1	0.1	0.1	0.1	0.1	0.099	0.1	0.099	0.099	0.099	0.099	0.099	0.099	0.1	0.1	0.102	0.103	0.104	0.106	0.108
698	0.101	0.101	0.1	0.101	0.101	0.101	0.1	0.1	0.1	0.1	0.1	0.099	0.099	0.099	0.099	0.099	0.1	0.1	0.102	0.103	0.105	0.107	0.108
699	0.101	0.101	0.101	0.101	0.101	0.102	0.101	0.101	0.101	0.1	0.101	0.1	0.1	0.099	0.1	0.1	0.101	0.101	0.103	0.103	0.106	0.107	0.109
700	0.102	0.101	0.102	0.102	0.102	0.102	0.101	0.101	0.101	0.101	0.101	0.1	0.1	0.1	0.1	0.1	0.101	0.101	0.103	0.104	0.106	0.108	0.11
701	0.102	0.102	0.102	0.102	0.102	0.102	0.102	0.102	0.102	0.102	0.101	0.101	0.101	0.101	0.1	0.1	0.102	0.101	0.104	0.104	0.107	0.108	0.11
702	0.102	0.103	0.102	0.103	0.103	0.103	0.103	0.103	0.102	0.102	0.102	0.101	0.101	0.101	0.101	0.101	0.102	0.102	0.104	0.105	0.107	0.108	0.111
703	0.103	0.103	0.103	0.103	0.103	0.103	0.103	0.103	0.103	0.102	0.102	0.102	0.101	0.102	0.101	0.101	0.103	0.102	0.104	0.105	0.108	0.109	0.111
704	0.103	0.103	0.103	0.103	0.103	0.103	0.103	0.103	0.103	0.103	0.103	0.102	0.102	0.102	0.102	0.102	0.103	0.103	0.105	0.105	0.108	0.109	0.111
705	0.104	0.104	0.104	0.104	0.104	0.104	0.104	0.104	0.103	0.103	0.103	0.102	0.102	0.102	0.102	0.102	0.104	0.103	0.105	0.106	0.109	0.11	0.112
706	0.104	0.104	0.104	0.104	0.104	0.104	0.104	0.104	0.104	0.104	0.104	0.103	0.103	0.103	0.103	0.103	0.104	0.104	0.106	0.106	0.109	0.11	0.112
707	0.105	0.105	0.105	0.105	0.105	0.105	0.105	0.105	0.104	0.104	0.104	0.104	0.103	0.103	0.103	0.103	0.105	0.104	0.106	0.107	0.109	0.11	0.112
708	0.105	0.105	0.105	0.105	0.105	0.105	0.105	0.105	0.104	0.105	0.105	0.104	0.104	0.104	0.103	0.104	0.105	0.105	0.106	0.107	0.11	0.111	0.113
709	0.106	0.106	0.106	0.106	0.106	0.106	0.105	0.105	0.105	0.105	0.105	0.104	0.104	0.104	0.104	0.104	0.106	0.105	0.107	0.108	0.11	0.112	0.113
710	0.106	0.106	0.106	0.106	0.106	0.106	0.106	0.106	0.106	0.105	0.105	0.105	0.105	0.104	0.104	0.104	0.106	0.105	0.107	0.108	0.11	0.112	0.114
711	0.106	0.106	0.106	0.106	0.106	0.107	0.106	0.106	0.106	0.106	0.105	0.105	0.105	0.105	0.104	0.105	0.106	0.106	0.108	0.109	0.111	0.112	0.114
712	0.107	0.106	0.107	0.107	0.107	0.107	0.107	0.106	0.106	0.106	0.106	0.105	0.105	0.105	0.105	0.105	0.107	0.106	0.108	0.109	0.112	0.113	0.115
713	0.107	0.107	0.107	0.107	0.107	0.107	0.107	0.107	0.106	0.106	0.106	0.106	0.105	0.105	0.105	0.105	0.107	0.107	0.108	0.11	0.112	0.113	0.115
714	0.107	0.107	0.107	0.107	0.107	0.107	0.107	0.107	0.107	0.107	0.106	0.106	0.105	0.105	0.105	0.106	0.108	0.107	0.109	0.11	0.112	0.114	0.116
715	0.107	0.107	0.107	0.107	0.108	0.107	0.107	0.107	0.107	0.107	0.107	0.106	0.106	0.106	0.106	0.106	0.108	0.107	0.109	0.11	0.113	0.114	0.116
716	0.107	0.107	0.108	0.108	0.107	0.108	0.107	0.107	0.107	0.107	0.107	0.106	0.106	0.106	0.106	0.106	0.108	0.107	0.109	0.11	0.113	0.114	0.116
717	0.108	0.108	0.107	0.108	0.108	0.108	0.107	0.107	0.107	0.107	0.107	0.106	0.106	0.106	0.106	0.106	0.108	0.107	0.11	0.111	0.113	0.115	0.117
718	0.108	0.108	0.108	0.108	0.108	0.108	0.107	0.107	0.107	0.107	0.107	0.107	0.106	0.106	0.106	0.107	0.109	0.108	0.11	0.111	0.114	0.115	0.117
719	0.108	0.108	0.108	0.108	0.108	0.108	0.108	0.108	0.107	0.107	0.107	0.106	0.106	0.106	0.106	0.107	0.109	0.108	0.11	0.112	0.114	0.116	0.118
720	0.108	0.108	0.108	0.108	0.109	0.108	0.108	0.108	0.107	0.107	0.107	0.107	0.107	0.107	0.107	0.107	0.109	0.109	0.111	0.112	0.115	0.116	0.119
721	0.108	0.108	0.108	0.108	0.109	0.108	0.108	0.108	0.108	0.107	0.108	0.107	0.107	0.107	0.107	0.107	0.109	0.109	0.111	0.112	0.115	0.117	0.119
722	0.108	0.108	0.108	0.108	0.108	0.108	0.108	0.108	0.108	0.107	0.107	0.107	0.107	0.107	0.107	0.107	0.11	0.109	0.112	0.113	0.116	0.117	0.12
723	0.108	0.108	0.108	0.108	0.108	0.108	0.108	0.108	0.107	0.107	0.107	0.107	0.107	0.107	0.107	0.107	0.11	0.109	0.112	0.113	0.116	0.117	0.12
724	0.108	0.108	0.108	0.108	0.108	0.108	0.107	0.108	0.108	0.107	0.107	0.107	0.107	0.107	0.107	0.107	0.11	0.109	0.112	0.113	0.116	0.118	0.121
725	0.108	0.108	0.108	0.108	0.108	0.108	0.107	0.108	0.107	0.107	0.107	0.107	0.107	0.107	0.107	0.107	0.11	0.11	0.112	0.114	0.117	0.118	0.121
726	0.108	0.108	0.108	0.108	0.108	0.108	0.107	0.108	0.107	0.107	0.107	0.107	0.107	0.106	0.107	0.107	0.11	0.109	0.112	0.114	0.117	0.119	0.122
727	0.107	0.107	0.107	0.107	0.108	0.107	0.107	0.107	0.107	0.107	0.107	0.106	0.106	0.106	0.107	0.107	0.11	0.11	0.112	0.114	0.117	0.119	0.122
728	0.107	0.107	0.107	0.107	0.107	0.107	0.107	0.107	0.107	0.106	0.106	0.106	0.106	0.106	0.106	0.107	0.109	0.109	0.112	0.114	0.117	0.12	0.123
729	0.107	0.107	0.107	0.107	0.107	0.107	0.106	0.106	0.106	0.106	0.106	0.106	0.106	0.106	0.106	0.106	0.109	0.109	0.112	0.114	0.118	0.12	0.123
730	0.107	0.107	0.107	0.107	0.107	0.107	0.106	0.106	0.106	0.106	0.106	0.105	0.105	0.105	0.106	0.106	0.109	0.109	0.112	0.114	0.118	0.121	0.123
731	0.106	0.106	0.106	0.106	0.106	0.106	0.106	0.106	0.106	0.105	0.105	0.105	0.105	0.105	0.105	0.106	0.109	0.109	0.112	0.114	0.118	0.121	0.124
732	0.106	0.105	0.106	0.106	0.106	0.105	0.106	0.105	0.105	0.105	0.105	0.104	0.104	0.105	0.105	0.106	0.109	0.109	0.112	0.114	0.118	0.121	0.125
733	0.105	0.105	0.105	0.105	0.105	0.105	0.105	0.105	0.105	0.105	0.105	0.104	0.104	0.104	0.105	0.105	0.109	0.108	0.112	0.114	0.118	0.121	0.125
734	0.105	0.105	0.105	0.104	0.105	0.105	0.105	0.105	0.105	0.104	0.104	0.104	0.104	0.104	0.104	0.105	0.108	0.108	0.111	0.114	0.118	0.122	0.125
735	0.105	0.104	0.104	0.104	0.105	0.104	0.104	0.104	0.104	0.103	0.103	0.103	0.103	0.104	0.104	0.104	0.108	0.108	0.111	0.114	0.119	0.122	0.126
736	0.103	0.103	0.104	0.104	0.104	0.104	0.103	0.103	0.103	0.103	0.102	0.102	0.103	0.103	0.103	0.104	0.108	0.108	0.111	0.114	0.118	0.122	0.126
737	0.103	0.103	0.103	0.103	0.103	0.103	0.103	0.103	0.103	0.103	0.102	0.102	0.102	0.102	0.103	0.104	0.107	0.107	0.111	0.114	0.119	0.122	0.127
738	0.103	0.103	0.102	0.102	0.103	0.103	0.102	0.102	0.102	0.102	0.102	0.102	0.102	0.102	0.102	0.104	0.107	0.107	0.111	0.115	0.119	0.123	0.128
739	0.102	0.102	0.102	0.102	0.102	0.102	0.101	0.102	0.102	0.101	0.102	0.101	0.102	0.102	0.102	0.104	0.107	0.108	0.111	0.115	0.12	0.124	0.129
740	0.101	0.101	0.101	0.101	0.101	0.101	0.101	0.101	0.101	0.101	0.101	0.101	0.101	0.101	0.102	0.103	0.107	0.108	0.112	0.115	0.12	0.124	0.129
741	0.1	0.1	0.1	0.1	0.101	0.1	0.1	0.1	0.1	0.1	0.101	0.1	0.1	0.101	0.101	0.103	0.106	0.107	0.111	0.115	0.12	0.125	0.13
742	0.1	0.099	0.1	0.099	0.1	0.099	0.099	0.099	0.1	0.099	0.099	0.099	0.1	0.1	0.101	0.102	0.106	0.107	0.111	0.115	0.12	0.125	0.13
743	0.099	0.099	0.099	0.098	0.099	0.099	0.098	0.099	0.099	0.099	0.099	0.099	0.099	0.1	0.1	0.102	0.106	0.107	0.111	0.115	0.121	0.126	0.131
744	0.098	0.098	0.098	0.098	0.098	0.098	0.098	0.098	0.098	0.098	0.098	0.098	0.098	0.099	0.1	0.102	0.106	0.106	0.111	0.115	0.121	0.126	0.132
745	0.097	0.097	0.097	0.097	0.097	0.098	0.097	0.097	0.098	0.097	0.098	0.097	0.098	0.098	0.099	0.101	0.105	0.106	0.111	0.115	0.121	0.126	0.132
746	0.097	0.096	0.096	0.096	0.096	0.097	0.096	0.096	0.097	0.097	0.097	0.097	0.098	0.098	0.099	0.101	0.105	0.106	0.111	0.115	0.121	0.126	0.133
747	0.095	0.095	0.096	0.095	0.096	0.096	0.095	0.096	0.096	0.096	0.096	0.096	0.096	0.097	0.098	0.1	0.104	0.105	0.111	0.115	0.122	0.127	0.134
748	0.095	0.095	0.095	0.095	0.095	0.095	0.095	0.095	0.095	0.095	0.095	0.095	0.096	0.096	0.097	0.099	0.104	0.105	0.11	0.115	0.121	0.127	0.134
749	0.094	0.094	0.094	0.094	0.094	0.094	0.094	0.094	0.094	0.094	0.095	0.095	0.095	0.096	0.097	0.099	0.103	0.104	0.11	0.115	0.121	0.127	0.134
750	0.093	0.093	0.093	0.093	0.093	0.093	0.093	0.093	0.093	0.093	0.094	0.094	0.095	0.095	0.096	0.098	0.103	0.104	0.109	0.114	0.122	0.128	0.135
751	0.092	0.092	0.092	0.092	0.092	0.092	0.092	0.092	0.093	0.093	0.093	0.093	0.093	0.095	0.095	0.098	0.102	0.104	0.109	0.114	0.121	0.128	0.135
752	0.091	0.091	0.092	0.091	0.092	0.091	0.091	0.091	0.092	0.092	0.092	0.092	0.093	0.094	0.095	0.097	0.102	0.103	0.109	0.114	0.121	0.128	0.136
753	0.09	0.09	0.091	0.09	0.09	0.091	0.091	0.09	0.091	0.091	0.091	0.092	0.092	0.093	0.094	0.097	0.101	0.103	0.109	0.114	0.121	0.128	0.136
754	0.09	0.089	0.089	0.09	0.09	0.09	0.09	0.09	0.09	0.09	0.091	0.091	0.091	0.092	0.093	0.096	0.1	0.102	0.108	0.113	0.121	0.128	0.137
755	0.089	0.089	0.089	0.089	0.089	0.089	0.089	0.089	0.089	0.089	0.09	0.09	0.091	0.091	0.093	0.095	0.1	0.102	0.108	0.113	0.121	0.128	0.137
756	0.088	0.088	0.088	0.088	0.088	0.088	0.088	0.088	0.088	0.088	0.089	0.089	0.09	0.091	0.092	0.094	0.099	0.101	0.107	0.112	0.121	0.128	0.137
757	0.086	0.087	0.087	0.087	0.087	0.087	0.087	0.087	0.087	0.087	0.088	0.088	0.089	0.089	0.091	0.094	0.098	0.101	0.106	0.112	0.121	0.128	0.138
758	0.085	0.085	0.086	0.085	0.086	0.086	0.086	0.086	0.086	0.086	0.087	0.087	0.087	0.089	0.09	0.093	0.097	0.1	0.106	0.111	0.12	0.128	0.138
759	0.085	0.085	0.085	0.085	0.085	0.085	0.085	0.085	0.085	0.086	0.086	0.086	0.087	0.088	0.089	0.092	0.097	0.099	0.105	0.111	0.12	0.128	0.138
760	0.084	0.084	0.084	0.084	0.084	0.084	0.084	0.084	0.085	0.085	0.085	0.086	0.086	0.087	0.089	0.092	0.096	0.099	0.105	0.111	0.12	0.128	0.138
761	0.082	0.082	0.083	0.082	0.083	0.083	0.083	0.083	0.083	0.083	0.084	0.084	0.085	0.086	0.087	0.09	0.095	0.098	0.104	0.11	0.119	0.127	0.138
762	0.081	0.081	0.081	0.081	0.082	0.082	0.082	0.082	0.082	0.082	0.083	0.083	0.084	0.085	0.087	0.09	0.094	0.097	0.103	0.109	0.119	0.127	0.139
763	0.08	0.081	0.081	0.081	0.081	0.082	0.081	0.081	0.081	0.082	0.082	0.082	0.084	0.085	0.086	0.089	0.094	0.096	0.103	0.109	0.118	0.128	0.138
764	0.079	0.08	0.08	0.079	0.08	0.08	0.08	0.08	0.08	0.08	0.081	0.081	0.082	0.083	0.085	0.088	0.093	0.095	0.102	0.109	0.118	0.127	0.139
765	0.078	0.078	0.079	0.078	0.079	0.079	0.079	0.079	0.079	0.08	0.08	0.081	0.081	0.082	0.084	0.087	0.092	0.095	0.101	0.108	0.117	0.127	0.139
766	0.078	0.078	0.078	0.078	0.078	0.078	0.078	0.078	0.078	0.079	0.079	0.08	0.08	0.082	0.083	0.086	0.091	0.094	0.101	0.107	0.117	0.126	0.139
767	0.076	0.076	0.076	0.077	0.077	0.077	0.077	0.077	0.078	0.078	0.078	0.079	0.08	0.081	0.082	0.086	0.09	0.093	0.1	0.106	0.116	0.126	0.138
768	0.075	0.075	0.075	0.075	0.076	0.076	0.076	0.076	0.076	0.077	0.077	0.077	0.078	0.079	0.081	0.084	0.089	0.092	0.099	0.105	0.115	0.126	0.138
769	0.075	0.075	0.074	0.074	0.075	0.075	0.075	0.075	0.075	0.076	0.076	0.077	0.078	0.079	0.08	0.084	0.088	0.091	0.098	0.105	0.115	0.125	0.138
770	0.073	0.074	0.074	0.074	0.074	0.074	0.074	0.074	0.074	0.075	0.076	0.076	0.077	0.078	0.08	0.083	0.088	0.091	0.097	0.105	0.115	0.125	0.138
771	0.073	0.073	0.073	0.073	0.073	0.074	0.073	0.073	0.074	0.074	0.075	0.076	0.077	0.077	0.079	0.082	0.087	0.09	0.097	0.104	0.115	0.124	0.138
772	0.072	0.072	0.072	0.072	0.073	0.072	0.072	0.072	0.073	0.074	0.074	0.074	0.075	0.076	0.078	0.081	0.086	0.089	0.096	0.103	0.114	0.124	0.138
773	0.071	0.071	0.071	0.071	0.071	0.072	0.071	0.071	0.072	0.072	0.073	0.073	0.074	0.075	0.077	0.08	0.085	0.088	0.095	0.102	0.113	0.124	0.137
774	0.07	0.07	0.07	0.07	0.07	0.07	0.07	0.07	0.071	0.071	0.072	0.072	0.073	0.075	0.076	0.079	0.084	0.087	0.094	0.101	0.112	0.123	0.137
775	0.068	0.069	0.069	0.069	0.069	0.069	0.069	0.069	0.07	0.07	0.071	0.071	0.072	0.073	0.075	0.078	0.083	0.087	0.093	0.101	0.112	0.122	0.137
776	0.067	0.068	0.068	0.068	0.068	0.069	0.068	0.069	0.068	0.07	0.07	0.07	0.072	0.073	0.074	0.077	0.083	0.085	0.092	0.1	0.111	0.121	0.137
777	0.067	0.067	0.067	0.067	0.067	0.067	0.067	0.068	0.068	0.069	0.069	0.069	0.071	0.072	0.073	0.076	0.082	0.085	0.092	0.1	0.109	0.121	0.136
778	0.066	0.066	0.066	0.066	0.066	0.067	0.067	0.067	0.067	0.068	0.068	0.069	0.07	0.071	0.073	0.076	0.081	0.084	0.091	0.098	0.109	0.121	0.135
779	0.065	0.065	0.066	0.065	0.066	0.066	0.066	0.066	0.066	0.067	0.067	0.068	0.069	0.07	0.071	0.075	0.08	0.083	0.09	0.098	0.109	0.12	0.135
780	0.064	0.064	0.064	0.065	0.065	0.065	0.065	0.065	0.065	0.066	0.066	0.067	0.068	0.069	0.071	0.074	0.079	0.082	0.089	0.097	0.108	0.12	0.135
781	0.064	0.064	0.063	0.063	0.064	0.064	0.064	0.064	0.064	0.065	0.065	0.066	0.067	0.068	0.07	0.073	0.078	0.081	0.089	0.096	0.107	0.119	0.134
782	0.062	0.063	0.063	0.063	0.063	0.063	0.063	0.063	0.063	0.064	0.065	0.065	0.067	0.068	0.069	0.073	0.077	0.081	0.088	0.095	0.106	0.118	0.134
783	0.061	0.061	0.062	0.062	0.062	0.062	0.062	0.063	0.063	0.064	0.064	0.064	0.066	0.066	0.068	0.072	0.076	0.08	0.087	0.094	0.106	0.118	0.133
784	0.061	0.061	0.061	0.061	0.062	0.061	0.061	0.061	0.062	0.062	0.063	0.064	0.065	0.066	0.067	0.07	0.076	0.079	0.086	0.094	0.105	0.117	0.133
785	0.06	0.06	0.06	0.06	0.061	0.06	0.06	0.061	0.061	0.061	0.062	0.063	0.064	0.065	0.066	0.07	0.075	0.078	0.085	0.093	0.104	0.116	0.132
786	0.059	0.059	0.059	0.059	0.06	0.059	0.059	0.06	0.06	0.061	0.061	0.062	0.063	0.064	0.066	0.069	0.074	0.077	0.085	0.092	0.103	0.115	0.132
787	0.058	0.058	0.059	0.059	0.058	0.059	0.059	0.059	0.059	0.06	0.061	0.061	0.062	0.063	0.065	0.068	0.073	0.076	0.084	0.091	0.102	0.114	0.131
788	0.058	0.057	0.058	0.058	0.058	0.058	0.058	0.059	0.059	0.059	0.06	0.061	0.061	0.063	0.064	0.068	0.072	0.076	0.083	0.091	0.102	0.113	0.131
789	0.056	0.057	0.057	0.057	0.057	0.057	0.057	0.058	0.058	0.059	0.059	0.059	0.06	0.062	0.063	0.067	0.072	0.075	0.082	0.09	0.101	0.113	0.13
790	0.056	0.056	0.056	0.056	0.056	0.056	0.057	0.057	0.057	0.058	0.058	0.059	0.06	0.06	0.062	0.066	0.071	0.074	0.081	0.089	0.1	0.112	0.129
791	0.055	0.055	0.055	0.055	0.056	0.055	0.055	0.056	0.056	0.057	0.057	0.058	0.059	0.059	0.061	0.065	0.069	0.073	0.08	0.087	0.099	0.111	0.128
792	0.053	0.054	0.054	0.054	0.054	0.055	0.054	0.055	0.055	0.055	0.056	0.057	0.058	0.059	0.06	0.063	0.068	0.071	0.079	0.086	0.098	0.11	0.128
793	0.053	0.053	0.053	0.053	0.053	0.054	0.054	0.054	0.054	0.055	0.055	0.055	0.057	0.058	0.059	0.063	0.067	0.071	0.077	0.086	0.096	0.109	0.126
794	0.052	0.052	0.053	0.052	0.053	0.052	0.053	0.053	0.053	0.054	0.054	0.055	0.056	0.057	0.059	0.062	0.066	0.07	0.077	0.084	0.096	0.108	0.126
795	0.051	0.052	0.052	0.052	0.052	0.052	0.052	0.053	0.053	0.053	0.054	0.054	0.055	0.057	0.058	0.062	0.066	0.069	0.076	0.084	0.095	0.108	0.125
796	0.05	0.051	0.051	0.051	0.051	0.052	0.051	0.051	0.052	0.053	0.053	0.054	0.055	0.055	0.057	0.061	0.066	0.068	0.075	0.083	0.094	0.107	0.124
797	0.05	0.049	0.05	0.05	0.05	0.051	0.051	0.051	0.051	0.052	0.052	0.053	0.054	0.055	0.056	0.06	0.064	0.067	0.074	0.081	0.093	0.106	0.124
798	0.049	0.049	0.049	0.049	0.05	0.05	0.049	0.05	0.05	0.05	0.051	0.052	0.053	0.053	0.055	0.058	0.063	0.066	0.073	0.081	0.092	0.104	0.123
799	0.048	0.048	0.049	0.049	0.049	0.049	0.049	0.049	0.05	0.05	0.05	0.051	0.052	0.053	0.055	0.058	0.062	0.065	0.072	0.08	0.091	0.104	0.122
800	0.047	0.048	0.048	0.048	0.048	0.048	0.048	0.049	0.049	0.05	0.05	0.05	0.051	0.052	0.054	0.057	0.062	0.065	0.072	0.079	0.091	0.103	0.121
801	0.046	0.046	0.047	0.047	0.047	0.048	0.048	0.048	0.048	0.049	0.049	0.049	0.051	0.052	0.053	0.056	0.061	0.064	0.071	0.078	0.09	0.102	0.12
802	0.046	0.046	0.046	0.046	0.047	0.047	0.047	0.047	0.047	0.048	0.048	0.049	0.05	0.051	0.052	0.055	0.06	0.063	0.07	0.076	0.088	0.101	0.119
803	0.046	0.046	0.046	0.046	0.046	0.046	0.046	0.047	0.047	0.047	0.048	0.048	0.049	0.05	0.051	0.055	0.059	0.062	0.069	0.076	0.087	0.1	0.118
804	0.045	0.045	0.045	0.045	0.045	0.045	0.046	0.046	0.046	0.047	0.047	0.048	0.049	0.049	0.051	0.054	0.058	0.061	0.068	0.075	0.087	0.099	0.117
805	0.044	0.044	0.044	0.044	0.045	0.045	0.045	0.045	0.045	0.046	0.046	0.047	0.048	0.049	0.05	0.053	0.058	0.061	0.067	0.075	0.086	0.098	0.117
806	0.043	0.043	0.044	0.044	0.044	0.044	0.044	0.044	0.045	0.045	0.046	0.046	0.047	0.048	0.049	0.053	0.057	0.06	0.066	0.073	0.085	0.097	0.116
807	0.043	0.043	0.043	0.043	0.043	0.043	0.043	0.044	0.044	0.044	0.045	0.045	0.046	0.047	0.048	0.052	0.056	0.059	0.065	0.073	0.084	0.096	0.114
808	0.041	0.042	0.042	0.042	0.042	0.043	0.042	0.043	0.043	0.043	0.044	0.045	0.045	0.046	0.047	0.05	0.055	0.058	0.065	0.071	0.082	0.095	0.114
809	0.042	0.042	0.042	0.042	0.042	0.042	0.042	0.043	0.043	0.043	0.043	0.044	0.045	0.046	0.047	0.05	0.054	0.057	0.064	0.071	0.082	0.095	0.113
810	0.041	0.041	0.041	0.041	0.041	0.042	0.042	0.042	0.042	0.043	0.043	0.043	0.044	0.045	0.046	0.049	0.054	0.057	0.063	0.07	0.081	0.094	0.112
811	0.041	0.041	0.04	0.041	0.041	0.041	0.041	0.041	0.042	0.042	0.042	0.043	0.044	0.045	0.046	0.049	0.053	0.056	0.063	0.069	0.08	0.093	0.111
812	0.04	0.04	0.04	0.04	0.04	0.041	0.04	0.04	0.041	0.041	0.041	0.042	0.043	0.043	0.045	0.048	0.052	0.055	0.061	0.068	0.079	0.091	0.11
813	0.039	0.039	0.039	0.039	0.039	0.039	0.039	0.04	0.04	0.04	0.04	0.041	0.042	0.043	0.044	0.047	0.051	0.054	0.06	0.067	0.077	0.09	0.109
814	0.038	0.038	0.038	0.039	0.038	0.039	0.039	0.039	0.039	0.04	0.04	0.04	0.041	0.042	0.043	0.046	0.05	0.053	0.06	0.066	0.077	0.089	0.107
815	0.037	0.038	0.038	0.038	0.038	0.039	0.038	0.038	0.039	0.039	0.039	0.04	0.041	0.042	0.043	0.046	0.05	0.052	0.058	0.065	0.076	0.088	0.107
816	0.037	0.037	0.038	0.037	0.038	0.038	0.038	0.038	0.038	0.038	0.039	0.039	0.04	0.041	0.042	0.045	0.049	0.051	0.058	0.064	0.075	0.087	0.105
817	0.036	0.036	0.036	0.036	0.037	0.037	0.037	0.037	0.037	0.038	0.038	0.038	0.039	0.039	0.041	0.044	0.048	0.051	0.057	0.063	0.073	0.086	0.104
818	0.036	0.036	0.036	0.036	0.037	0.037	0.036	0.036	0.037	0.037	0.037	0.038	0.039	0.039	0.041	0.043	0.047	0.049	0.056	0.062	0.073	0.085	0.103
819	0.035	0.035	0.035	0.036	0.036	0.036	0.036	0.036	0.036	0.037	0.037	0.037	0.038	0.039	0.04	0.043	0.047	0.049	0.056	0.061	0.072	0.084	0.102
820	0.035	0.035	0.035	0.035	0.035	0.035	0.035	0.035	0.035	0.036	0.036	0.037	0.037	0.038	0.039	0.042	0.045	0.048	0.054	0.06	0.071	0.083	0.1
821	0.034	0.034	0.033	0.033	0.034	0.034	0.034	0.034	0.035	0.035	0.035	0.036	0.036	0.037	0.038	0.041	0.044	0.046	0.053	0.059	0.069	0.081	0.099
822	0.033	0.033	0.033	0.034	0.034	0.034	0.034	0.033	0.034	0.034	0.035	0.035	0.036	0.036	0.038	0.04	0.044	0.046	0.052	0.058	0.068	0.08	0.098
823	0.032	0.033	0.033	0.033	0.033	0.034	0.033	0.033	0.033	0.034	0.034	0.035	0.035	0.036	0.037	0.039	0.043	0.045	0.051	0.057	0.067	0.079	0.097
824	0.032	0.032	0.032	0.032	0.033	0.033	0.032	0.032	0.033	0.033	0.033	0.033	0.034	0.035	0.036	0.039	0.042	0.044	0.05	0.057	0.066	0.078	0.095
825	0.032	0.032	0.032	0.032	0.031	0.032	0.032	0.033	0.032	0.033	0.033	0.033	0.034	0.034	0.035	0.038	0.041	0.044	0.049	0.055	0.065	0.077	0.094
826	0.031	0.031	0.031	0.031	0.032	0.032	0.032	0.032	0.032	0.032	0.032	0.033	0.033	0.033	0.035	0.037	0.04	0.042	0.048	0.054	0.064	0.075	0.093
827	0.031	0.031	0.031	0.031	0.031	0.031	0.031	0.031	0.031	0.032	0.032	0.032	0.033	0.033	0.035	0.036	0.04	0.042	0.048	0.053	0.063	0.074	0.091
828	0.03	0.031	0.03	0.03	0.031	0.031	0.031	0.031	0.03	0.031	0.031	0.031	0.031	0.032	0.033	0.035	0.039	0.041	0.047	0.052	0.062	0.073	0.09
829	0.03	0.03	0.03	0.03	0.03	0.03	0.03	0.03	0.03	0.03	0.031	0.03	0.031	0.031	0.033	0.035	0.038	0.04	0.046	0.051	0.06	0.072	0.089
830	0.029	0.029	0.029	0.03	0.03	0.03	0.03	0.029	0.03	0.03	0.029	0.03	0.03	0.031	0.031	0.034	0.036	0.039	0.045	0.05	0.06	0.07	0.087
831	0.029	0.029	0.029	0.028	0.029	0.029	0.028	0.03	0.029	0.029	0.029	0.029	0.03	0.03	0.031	0.033	0.036	0.038	0.044	0.049	0.058	0.069	0.086
832	0.028	0.028	0.028	0.028	0.029	0.028	0.028	0.028	0.028	0.028	0.028	0.029	0.029	0.029	0.03	0.032	0.035	0.037	0.042	0.048	0.057	0.067	0.085
833	0.028	0.028	0.028	0.027	0.028	0.028	0.028	0.028	0.028	0.028	0.027	0.028	0.028	0.029	0.03	0.031	0.034	0.036	0.042	0.047	0.056	0.066	0.083
834	0.027	0.028	0.027	0.028	0.028	0.028	0.027	0.027	0.027	0.027	0.027	0.028	0.027	0.028	0.029	0.031	0.034	0.036	0.041	0.046	0.055	0.065	0.082
835	0.027	0.027	0.027	0.027	0.027	0.027	0.027	0.027	0.027	0.027	0.027	0.026	0.027	0.028	0.029	0.031	0.033	0.035	0.041	0.045	0.055	0.064	0.081
836	0.027	0.027	0.027	0.027	0.027	0.026	0.026	0.026	0.027	0.027	0.027	0.026	0.027	0.028	0.029	0.03	0.033	0.035	0.04	0.045	0.053	0.064	0.081
837	0.026	0.026	0.026	0.026	0.027	0.027	0.026	0.026	0.026	0.026	0.027	0.026	0.027	0.027	0.028	0.03	0.032	0.035	0.04	0.045	0.053	0.063	0.079
838	0.025	0.025	0.025	0.025	0.026	0.026	0.026	0.026	0.025	0.026	0.026	0.026	0.026	0.027	0.027	0.029	0.032	0.034	0.039	0.044	0.052	0.063	0.078
839	0.025	0.025	0.024	0.025	0.025	0.025	0.025	0.026	0.025	0.025	0.026	0.025	0.025	0.026	0.027	0.029	0.032	0.033	0.038	0.043	0.052	0.061	0.078
840	0.024	0.024	0.025	0.024	0.024	0.025	0.024	0.025	0.024	0.025	0.025	0.024	0.025	0.026	0.027	0.028	0.031	0.033	0.037	0.042	0.051	0.061	0.076
841	0.024	0.025	0.024	0.024	0.024	0.024	0.024	0.024	0.024	0.025	0.024	0.024	0.024	0.025	0.027	0.028	0.03	0.032	0.037	0.041	0.051	0.059	0.076
842	0.024	0.024	0.024	0.024	0.024	0.024	0.023	0.024	0.024	0.024	0.025	0.025	0.025	0.025	0.027	0.028	0.03	0.032	0.037	0.041	0.05	0.06	0.075
843	0.024	0.023	0.024	0.024	0.024	0.023	0.023	0.024	0.024	0.024	0.024	0.023	0.025	0.025	0.026	0.027	0.03	0.031	0.036	0.04	0.05	0.058	0.074
844	0.023	0.024	0.023	0.023	0.024	0.024	0.024	0.023	0.023	0.024	0.024	0.023	0.024	0.025	0.025	0.027	0.029	0.031	0.036	0.04	0.049	0.058	0.074
845	0.023	0.023	0.023	0.023	0.023	0.023	0.023	0.023	0.023	0.023	0.023	0.024	0.024	0.024	0.025	0.026	0.028	0.03	0.035	0.04	0.048	0.057	0.072
846	0.022	0.022	0.022	0.022	0.023	0.023	0.023	0.022	0.022	0.022	0.023	0.023	0.024	0.023	0.024	0.025	0.029	0.031	0.035	0.039	0.047	0.056	0.071
847	0.022	0.022	0.021	0.022	0.022	0.022	0.022	0.022	0.022	0.022	0.022	0.022	0.023	0.023	0.024	0.026	0.028	0.029	0.034	0.038	0.046	0.055	0.07
848	0.022	0.022	0.022	0.022	0.022	0.022	0.022	0.022	0.022	0.022	0.022	0.023	0.022	0.023	0.023	0.025	0.028	0.029	0.034	0.038	0.046	0.055	0.07
849	0.021	0.021	0.021	0.021	0.021	0.022	0.021	0.022	0.021	0.022	0.022	0.022	0.022	0.023	0.024	0.024	0.026	0.028	0.033	0.037	0.045	0.054	0.069
850	0.02	0.021	0.021	0.021	0.021	0.021	0.02	0.021	0.021	0.02	0.021	0.021	0.021	0.022	0.023	0.024	0.026	0.028	0.033	0.036	0.044	0.053	0.067
